# Supplementary material for: Bis(2,2′:6′,2′′-terpyridine)cobalt(II) bis­(tricyano­methanide)
Source: Acta Crystallogr Sect E Struct Rep Online. 2009 Mar 28;65(Pt 4):m455–6. doi: 10.1107/S160053680901071X (PMC2968836; doi:10.1107/S160053680901071X)
Supplement: Supplementary file 1 [file e-65-0m455-sup1.cif]

##############################################################################
###                                                                        ###
###        Electronic paper (Acta Crystallographica Section E)             ###
###                                                                        ###
##############################################################################
#                                                                            #
# This CIF contains the data in a paper accepted for publication in Acta     #
# Crystallographica Section E. It conforms to the requirements of Notes      #
# for Authors for Section E, and has been peer reviewed under the auspices   #
# of the IUCr Commission on Journals.                                        #
#                                                                            #
# Full details of the Crystallographic Information File format               #
# are given in the paper "The Crystallographic Information File (CIF):       #
# a New Standard Archive File for Crystallography" by S. R. Hall, F. H.      #
# Allen and I. D. Brown [Acta Cryst. (1991), A47, 655-685].                  #
#                                                                            #
# The current version of the core CIF dictionary is obtainable from          #
# ftp://ftp.iucr.org/pub/cif_core.dic. The current version number is 2.4.    #
#                                                                            #
# Software is freely available for graphical display of the structure(s) in  #
# this CIF.  For information consult the CIF home page http://www.iucr.org/  #
# cif/home.html                                                              #
#                                                                            #
# This file may be used for bona fide research purposes within the           #
# scientific community so long as proper attribution is given to the journal # 
# article from which it was obtained.                                        #
#                                                                            #
##############################################################################
                                             
data_global
_audit_creation_method     'SHELXL-97'
_journal_date_recd_electronic     2009-03-22
_journal_date_accepted     2009-03-24
_journal_name_full     'Acta Crystallographica, Section E'
_journal_year     2009
_journal_volume     65
_journal_issue      4
_journal_page_first     m455
_journal_page_last     m456
_journal_paper_category     QM
_journal_coeditor_code     DN2438
_publ_contact_author_name     'Associate Professor Zhang Xin-Rong'
_publ_contact_author_address
;
School of Pharmacy
Second Military Medical University
Shanghai 200433
People's Republic of China
;
_publ_contact_author_email     zhxinrong@163.com
_publ_contact_author_fax     '86 21 81871218'
_publ_contact_author_phone     '86 21 81871218'
_publ_section_title
;
Bis(2,2':6',2''-terpyridine)cobalt(II) bis(tricyanomethanide)
;
loop_
    _publ_author_name
    _publ_author_footnote
    _publ_author_address
    'Jun Luo' .
;
School of Pharmacy
Second Military Medical University
Shanghai 200433
People's Republic of China
;
    'Xin-Rong Zhang' .
;
School of Pharmacy
Second Military Medical University
Shanghai 200433
People's Republic of China
;
    'Li-Juan Qiu' .
;
School of Pharmacy
Second Military Medical University
Shanghai 200433
People's Republic of China
;
    'Bao-Shu Liu' .
;
School of Pharmacy
Second Military Medical University
Shanghai 200433
People's Republic of China
;
    'Zhi-Yan Zhang' .
;
Department of Pharmacy
Changhai Hospital
Second Military Medical University
Shanghai 200433
People's Republic of China
;
data_I
_chemical_name_systematic
;
Bis(2,2':6',2''-terpyridine)cobalt(II) bis(tricyanomethanide)
;
_chemical_name_common     ?
_chemical_formula_moiety     'C30 H22 Co N6 2+, 2(C4 N3 -)'
_chemical_formula_sum     'C38 H22 Co N12'
_chemical_formula_iupac     '[Co (C15 H11 N3)2] (C4 N3)2'
_chemical_formula_weight     705.61
_chemical_melting_point     ?
_symmetry_cell_setting     monoclinic
_symmetry_space_group_name_H-M     'P 21/n'
_symmetry_space_group_name_Hall     '-P 2yn'
loop_
    _symmetry_equiv_pos_as_xyz
    'x, y, z'
    '-x+1/2, y+1/2, -z+1/2'
    '-x, -y, -z'
    'x-1/2, -y-1/2, z-1/2'
_cell_length_a     9.042(3)
_cell_length_b     9.167(3)
_cell_length_c     40.340(14)
_cell_angle_alpha     90.00
_cell_angle_beta     91.163(6)
_cell_angle_gamma     90.00
_cell_volume     3343(2)
_cell_formula_units_Z     4
_cell_measurement_reflns_used     925
_cell_measurement_theta_min     2.278
_cell_measurement_theta_max     17.875
_cell_measurement_temperature     293(2)
_exptl_crystal_description     block
_exptl_crystal_colour     dark-brown
_exptl_crystal_size_max     0.20
_exptl_crystal_size_mid     0.15
_exptl_crystal_size_min     0.10
_exptl_crystal_density_diffrn     1.402
_exptl_crystal_density_meas     ?
_exptl_crystal_density_method     'not measured'
_exptl_crystal_F_000     1444
_exptl_absorpt_coefficient_mu     0.562
_exptl_absorpt_correction_type     multi-scan
_exptl_absorpt_process_details     '(SADABS; Sheldrick, 1996)'
_exptl_absorpt_correction_T_min     0.8959
_exptl_absorpt_correction_T_max     0.9459
_exptl_special_details
;
;
_diffrn_ambient_temperature     293(2)
_diffrn_radiation_type     MoK\a
_diffrn_radiation_wavelength     0.71073
_diffrn_radiation_source     'fine-focus sealed tube'
_diffrn_radiation_monochromator     graphite
_diffrn_measurement_device_type     'Bruker SMART APEX CCD area-detector'
_diffrn_measurement_method     '\f and \w'
_diffrn_detector_area_resol_mean     ?
_diffrn_reflns_number     13582
_diffrn_reflns_av_R_equivalents     0.0930
_diffrn_reflns_av_sigmaI/netI     0.1275
_diffrn_reflns_theta_min     1.01
_diffrn_reflns_theta_max     25.01
_diffrn_reflns_theta_full     25.01
_diffrn_measured_fraction_theta_max     0.998
_diffrn_measured_fraction_theta_full     0.998
_diffrn_reflns_limit_h_min     -10
_diffrn_reflns_limit_h_max     10
_diffrn_reflns_limit_k_min     -10
_diffrn_reflns_limit_k_max     7
_diffrn_reflns_limit_l_min     -41
_diffrn_reflns_limit_l_max     47
_diffrn_standards_number     ?
_diffrn_standards_interval_count     ?
_diffrn_standards_interval_time     ?
_diffrn_standards_decay_%     ?
_refine_special_details
;
Refinement of <i>F</i>^2^ against ALL reflections. The weighted <i>R</i>-factor
<i>wR</i> and goodness of fit <i>S</i> are based on <i>F</i>^2^, conventional
<i>R</i>-factors <i>R</i> are based on <i>F</i>, with <i>F</i> set to zero for
negative <i>F</i>^2^. The threshold expression of <i>F</i>^2^ >
\s(<i>F</i>^2^) is used only for calculating <i>R</i>-factors(gt) <i>etc</i>.
and is not relevant to the choice of reflections for refinement.
<i>R</i>-factors based on <i>F</i>^2^ are statistically about twice as large
as those based on <i>F</i>, and <i>R</i>- factors based on ALL data will be
even larger.
;
_reflns_number_total     5880
_reflns_number_gt     3009
_reflns_threshold_expression     I>2\s(I)
_refine_ls_structure_factor_coef     Fsqd
_refine_ls_matrix_type     full
_refine_ls_R_factor_all     0.1390
_refine_ls_R_factor_gt     0.0611
_refine_ls_wR_factor_gt     0.0908
_refine_ls_wR_factor_ref     0.1063
_refine_ls_goodness_of_fit_ref     0.961
_refine_ls_restrained_S_all     0.961
_refine_ls_number_reflns     5880
_refine_ls_number_parameters     460
_refine_ls_number_restraints     0
_refine_ls_hydrogen_treatment     constr
_refine_ls_weighting_scheme     calc
_refine_ls_weighting_details
                 'calc w=1/[\s^2^(Fo^2^)+(0.0281P)^2^] where P=(Fo^2^+2Fc^2^)/3'
_atom_sites_solution_hydrogens     geom
_atom_sites_solution_primary     direct
_atom_sites_solution_secondary     difmap
_refine_ls_shift/su_max     0.001
_refine_ls_shift/su_mean     0.000
_refine_diff_density_max     0.266
_refine_diff_density_min     -0.204
_refine_ls_extinction_method     none
_refine_ls_extinction_coef     ?
loop_
    _atom_type_symbol
    _atom_type_description
    _atom_type_scat_dispersion_real
    _atom_type_scat_dispersion_imag
    _atom_type_scat_source
    'C' 'C' 0.0033 0.0016
                         'International Tables Vol C Tables 4.2.6.8 and 6.1.1.4'
    'H' 'H' 0.0000 0.0000
                         'International Tables Vol C Tables 4.2.6.8 and 6.1.1.4'
    'N' 'N' 0.0061 0.0033
                         'International Tables Vol C Tables 4.2.6.8 and 6.1.1.4'
    'Co' 'Co' 0.3494 0.9721
                         'International Tables Vol C Tables 4.2.6.8 and 6.1.1.4'
_computing_data_collection     'SMART (Bruker, 2000)'
_computing_cell_refinement     'SAINT (Bruker, 2000)'
_computing_data_reduction     'SAINT (Bruker, 2000)'
_computing_structure_solution     'SHELXS97 (Sheldrick, 2008)'
_computing_structure_refinement     'SHELXL97 (Sheldrick, 2008)'
_computing_molecular_graphics     'PLATON (Spek, 2009)'
_computing_publication_material     'SHELXL97 (Sheldrick, 2008)'
loop_
    _atom_site_type_symbol
    _atom_site_label
    _atom_site_fract_x
    _atom_site_fract_y
    _atom_site_fract_z
    _atom_site_U_iso_or_equiv
    _atom_site_adp_type
    _atom_site_calc_flag
    _atom_site_refinement_flags
    _atom_site_occupancy
    _atom_site_disorder_assembly
    _atom_site_disorder_group
    Co Co1 0.50103(6) 0.82076(6) 0.873406(12) 0.04411(18) Uani d . 1 . .
    N N1 0.5876(3) 1.0222(4) 0.87728(8) 0.0463(9) Uani d . 1 . .
    N N2 0.4973(3) 0.8719(4) 0.82884(7) 0.0448(9) Uani d . 1 . .
    N N3 0.4127(3) 0.6366(3) 0.85446(8) 0.0442(9) Uani d . 1 . .
    N N4 0.2901(4) 0.9020(3) 0.88713(8) 0.0481(9) Uani d . 1 . .
    N N5 0.4994(4) 0.7677(3) 0.91878(7) 0.0390(8) Uani d . 1 . .
    N N6 0.7138(3) 0.7206(3) 0.87885(8) 0.0463(9) Uani d . 1 . .
    N N7 0.7089(6) 1.5090(7) 0.78492(11) 0.125(2) Uani d . 1 . .
    N N8 0.5165(6) 1.6925(6) 0.69117(11) 0.1123(18) Uani d . 1 . .
    N N9 0.4373(7) 1.2455(7) 0.71648(15) 0.143(2) Uani d . 1 . .
    N N10 -0.1268(5) 0.3628(5) 0.98032(11) 0.0990(16) Uani d . 1 . .
    N N11 0.3099(6) 0.3292(7) 0.93731(12) 0.134(2) Uani d . 1 . .
    N N12 0.1971(5) 0.0363(5) 1.01956(9) 0.0799(13) Uani d . 1 . .
    C C1 0.6312(5) 1.0933(5) 0.90478(11) 0.0591(12) Uani d . 1 . .
    H H1 0.6209 1.0478 0.9252 0.071 Uiso calc R 1 . .
    C C2 0.6907(5) 1.2314(6) 0.90391(13) 0.0734(15) Uani d . 1 . .
    H H2 0.7200 1.2783 0.9234 0.088 Uiso calc R 1 . .
    C C3 0.7061(5) 1.2981(5) 0.87393(15) 0.0823(16) Uani d . 1 . .
    H H3 0.7464 1.3913 0.8728 0.099 Uiso calc R 1 . .
    C C4 0.6618(5) 1.2270(5) 0.84551(12) 0.0665(14) Uani d . 1 . .
    H H4 0.6721 1.2713 0.8249 0.080 Uiso calc R 1 . .
    C C5 0.6023(4) 1.0899(5) 0.84780(11) 0.0495(11) Uani d . 1 . .
    C C6 0.5480(4) 1.0029(5) 0.81958(10) 0.0502(11) Uani d . 1 . .
    C C7 0.5449(5) 1.0430(5) 0.78661(11) 0.0687(14) Uani d . 1 . .
    H H7 0.5823 1.1327 0.7801 0.082 Uiso calc R 1 . .
    C C8 0.4850(5) 0.9473(6) 0.76338(11) 0.0746(15) Uani d . 1 . .
    H H8 0.4813 0.9730 0.7411 0.090 Uiso calc R 1 . .
    C C9 0.4313(5) 0.8148(6) 0.77329(10) 0.0677(13) Uani d . 1 . .
    H H9 0.3899 0.7505 0.7579 0.081 Uiso calc R 1 . .
    C C10 0.4397(4) 0.7784(5) 0.80649(10) 0.0506(12) Uani d . 1 . .
    C C11 0.3901(4) 0.6421(5) 0.82150(10) 0.0483(11) Uani d . 1 . .
    C C12 0.3275(5) 0.5262(5) 0.80430(11) 0.0651(13) Uani d . 1 . .
    H H12 0.3131 0.5316 0.7814 0.078 Uiso calc R 1 . .
    C C13 0.2866(5) 0.4027(5) 0.82127(13) 0.0782(15) Uani d . 1 . .
    H H13 0.2444 0.3240 0.8100 0.094 Uiso calc R 1 . .
    C C14 0.3089(5) 0.3974(5) 0.85490(13) 0.0686(14) Uani d . 1 . .
    H H14 0.2815 0.3157 0.8670 0.082 Uiso calc R 1 . .
    C C15 0.3725(4) 0.5155(5) 0.87038(11) 0.0553(12) Uani d . 1 . .
    H H15 0.3887 0.5111 0.8932 0.066 Uiso calc R 1 . .
    C C16 0.1884(5) 0.9738(5) 0.86914(10) 0.0570(12) Uani d . 1 . .
    H H16 0.2067 0.9920 0.8469 0.068 Uiso calc R 1 . .
    C C17 0.0580(5) 1.0218(5) 0.88197(11) 0.0650(13) Uani d . 1 . .
    H H17 -0.0096 1.0734 0.8688 0.078 Uiso calc R 1 . .
    C C18 0.0289(5) 0.9927(5) 0.91433(12) 0.0665(14) Uani d . 1 . .
    H H18 -0.0597 1.0226 0.9235 0.080 Uiso calc R 1 . .
    C C19 0.1318(5) 0.9189(5) 0.93328(10) 0.0569(12) Uani d . 1 . .
    H H19 0.1140 0.8988 0.9554 0.068 Uiso calc R 1 . .
    C C20 0.2617(5) 0.8748(4) 0.91917(10) 0.0447(11) Uani d . 1 . .
    C C21 0.3810(5) 0.7973(4) 0.93730(10) 0.0441(10) Uani d . 1 . .
    C C22 0.3758(5) 0.7565(5) 0.97017(10) 0.0575(12) Uani d . 1 . .
    H H22 0.2949 0.7805 0.9829 0.069 Uiso calc R 1 . .
    C C23 0.4929(6) 0.6797(5) 0.98366(10) 0.0651(13) Uani d . 1 . .
    H H23 0.4913 0.6513 1.0058 0.078 Uiso calc R 1 . .
    C C24 0.6118(5) 0.6446(4) 0.96480(10) 0.0521(12) Uani d . 1 . .
    H H24 0.6889 0.5884 0.9735 0.063 Uiso calc R 1 . .
    C C25 0.6151(4) 0.6943(4) 0.93254(10) 0.0436(10) Uani d . 1 . .
    C C26 0.7392(4) 0.6738(4) 0.91018(10) 0.0434(10) Uani d . 1 . .
    C C27 0.8725(5) 0.6127(4) 0.91970(11) 0.0582(12) Uani d . 1 . .
    H H27 0.8894 0.5840 0.9416 0.070 Uiso calc R 1 . .
    C C28 0.9802(5) 0.5945(5) 0.89658(13) 0.0671(14) Uani d . 1 . .
    H H28 1.0700 0.5516 0.9026 0.081 Uiso calc R 1 . .
    C C29 0.9545(5) 0.6399(5) 0.86442(12) 0.0709(14) Uani d . 1 . .
    H H29 1.0257 0.6282 0.8483 0.085 Uiso calc R 1 . .
    C C30 0.8198(5) 0.7032(5) 0.85694(10) 0.0578(12) Uani d . 1 . .
    H H30 0.8022 0.7355 0.8354 0.069 Uiso calc R 1 . .
    C C31 0.6441(6) 1.4961(6) 0.76014(16) 0.0919(18) Uani d . 1 . .
    C C32 0.5614(6) 1.4782(7) 0.73069(14) 0.0798(16) Uani d . 1 . .
    C C33 0.5377(6) 1.5952(8) 0.70963(15) 0.0877(18) Uani d . 1 . .
    C C34 0.4954(7) 1.3530(9) 0.72316(15) 0.095(2) Uani d . 1 . .
    C C35 -0.0143(7) 0.3069(6) 0.98015(11) 0.0685(14) Uani d . 1 . .
    C C36 0.1248(6) 0.2411(5) 0.97914(11) 0.0605(13) Uani d . 1 . .
    C C37 0.2264(7) 0.2885(6) 0.95613(13) 0.0851(17) Uani d . 1 . .
    C C38 0.1641(5) 0.1271(6) 1.00156(12) 0.0623(14) Uani d . 1 . .
loop_
    _atom_site_aniso_label
    _atom_site_aniso_U_11
    _atom_site_aniso_U_22
    _atom_site_aniso_U_33
    _atom_site_aniso_U_12
    _atom_site_aniso_U_13
    _atom_site_aniso_U_23
    Co1 0.0432(4) 0.0457(3) 0.0434(3) 0.0000(3) 0.0007(2) 0.0009(3)
    N1 0.043(2) 0.051(2) 0.044(2) 0.0019(18) -0.0023(17) 0.0019(19)
    N2 0.043(2) 0.049(2) 0.043(2) -0.0044(18) -0.0004(17) -0.0033(18)
    N3 0.040(2) 0.049(2) 0.044(2) -0.0012(17) 0.0030(17) -0.0019(18)
    N4 0.047(2) 0.052(2) 0.045(2) 0.0024(18) 0.0013(18) -0.0024(18)
    N5 0.038(2) 0.038(2) 0.041(2) -0.0004(17) 0.0005(17) 0.0006(16)
    N6 0.043(2) 0.047(2) 0.049(2) -0.0055(17) 0.0023(18) 0.0000(18)
    N7 0.109(5) 0.181(6) 0.084(4) 0.013(4) -0.007(3) 0.006(4)
    N8 0.137(5) 0.114(5) 0.087(4) 0.011(4) 0.004(3) -0.002(3)
    N9 0.137(6) 0.116(5) 0.176(6) -0.024(4) -0.028(4) 0.016(4)
    N10 0.082(4) 0.086(4) 0.129(4) 0.016(3) 0.010(3) 0.036(3)
    N11 0.106(4) 0.194(6) 0.104(4) -0.018(4) 0.023(3) 0.068(4)
    N12 0.090(4) 0.076(3) 0.073(3) 0.004(3) 0.001(2) 0.013(2)
    C1 0.054(3) 0.063(3) 0.060(3) 0.004(3) -0.008(2) 0.003(3)
    C2 0.062(4) 0.062(4) 0.097(4) -0.002(3) -0.010(3) -0.019(3)
    C3 0.073(4) 0.050(3) 0.123(5) -0.010(3) -0.008(3) -0.008(4)
    C4 0.062(4) 0.053(3) 0.084(4) -0.003(3) -0.003(3) 0.009(3)
    C5 0.036(3) 0.043(3) 0.069(3) -0.001(2) 0.000(2) 0.011(3)
    C6 0.048(3) 0.056(3) 0.046(3) 0.002(2) 0.000(2) 0.003(3)
    C7 0.076(4) 0.071(4) 0.059(3) -0.006(3) 0.004(3) 0.019(3)
    C8 0.076(4) 0.096(4) 0.053(3) -0.001(3) 0.002(3) 0.015(3)
    C9 0.075(4) 0.082(4) 0.046(3) -0.008(3) -0.003(2) 0.002(3)
    C10 0.052(3) 0.063(3) 0.037(3) 0.001(2) 0.001(2) 0.002(2)
    C11 0.042(3) 0.055(3) 0.047(3) 0.004(2) 0.002(2) -0.007(2)
    C12 0.069(4) 0.071(4) 0.055(3) -0.009(3) -0.002(3) -0.018(3)
    C13 0.078(4) 0.068(4) 0.089(4) -0.020(3) -0.003(3) -0.014(3)
    C14 0.070(4) 0.053(3) 0.082(4) -0.015(3) 0.001(3) 0.002(3)
    C15 0.048(3) 0.058(3) 0.060(3) -0.005(3) 0.007(2) 0.004(3)
    C16 0.059(4) 0.065(3) 0.047(3) 0.010(3) 0.002(3) 0.003(2)
    C17 0.055(4) 0.077(4) 0.063(3) 0.015(3) -0.011(3) 0.002(3)
    C18 0.048(3) 0.085(4) 0.066(3) 0.013(3) 0.003(3) -0.012(3)
    C19 0.050(3) 0.071(3) 0.050(3) 0.005(3) 0.000(3) -0.015(2)
    C20 0.043(3) 0.045(3) 0.047(3) 0.003(2) 0.002(2) -0.005(2)
    C21 0.049(3) 0.040(3) 0.043(3) -0.004(2) 0.003(2) 0.000(2)
    C22 0.061(3) 0.059(3) 0.053(3) 0.001(3) 0.013(2) 0.004(2)
    C23 0.072(4) 0.074(3) 0.050(3) 0.003(3) 0.004(3) 0.014(3)
    C24 0.059(3) 0.044(3) 0.053(3) 0.002(2) -0.005(2) 0.007(2)
    C25 0.044(3) 0.038(2) 0.048(3) -0.006(2) 0.000(2) -0.002(2)
    C26 0.041(3) 0.036(2) 0.053(3) 0.001(2) -0.006(2) -0.002(2)
    C27 0.048(3) 0.060(3) 0.066(3) 0.002(3) -0.003(3) 0.003(2)
    C28 0.044(3) 0.059(3) 0.098(4) 0.006(2) -0.001(3) 0.000(3)
    C29 0.056(4) 0.071(4) 0.085(4) 0.003(3) 0.017(3) 0.001(3)
    C30 0.061(3) 0.055(3) 0.058(3) -0.005(3) 0.009(3) -0.001(2)
    C31 0.078(5) 0.112(5) 0.086(5) 0.005(4) 0.013(4) -0.001(4)
    C32 0.072(4) 0.095(5) 0.072(4) 0.001(4) 0.000(3) 0.008(4)
    C33 0.088(5) 0.107(6) 0.068(4) 0.001(4) 0.002(4) -0.021(4)
    C34 0.075(5) 0.114(7) 0.096(5) -0.006(4) -0.007(4) 0.008(5)
    C35 0.082(4) 0.056(4) 0.068(3) -0.003(3) 0.002(3) 0.014(3)
    C36 0.069(4) 0.060(3) 0.053(3) -0.006(3) -0.001(3) 0.011(3)
    C37 0.081(4) 0.102(5) 0.072(4) -0.003(4) -0.011(3) 0.024(3)
    C38 0.065(4) 0.067(4) 0.056(3) -0.009(3) 0.005(3) -0.007(3)
_geom_special_details
;
 All esds (except the esd in the dihedral angle between two l.s. planes)
 are estimated using the full covariance matrix.  The cell esds are taken
 into account individually in the estimation of esds in distances, angles
 and torsion angles; correlations between esds in cell parameters are only
 used when they are defined by crystal symmetry.  An approximate (isotropic)
 treatment of cell esds is used for estimating esds involving l.s. planes.
;
loop_
    _geom_bond_atom_site_label_1
    _geom_bond_atom_site_label_2
    _geom_bond_site_symmetry_2
    _geom_bond_distance
    _geom_bond_publ_flag
    Co1 N2 . 1.858(3) ?
    Co1 N5 . 1.894(3) ?
    Co1 N1 . 2.011(3) ?
    Co1 N3 . 2.012(3) ?
    Co1 N4 . 2.131(3) ?
    Co1 N6 . 2.139(3) ?
    N1 C1 . 1.339(5) ?
    N1 C5 . 1.350(5) ?
    N2 C6 . 1.341(5) ?
    N2 C10 . 1.342(4) ?
    N3 C15 . 1.337(5) ?
    N3 C11 . 1.342(4) ?
    N4 C16 . 1.334(4) ?
    N4 C20 . 1.346(4) ?
    N5 C21 . 1.346(4) ?
    N5 C25 . 1.354(4) ?
    N6 C30 . 1.326(5) ?
    N6 C26 . 1.350(4) ?
    N7 C31 . 1.155(6) ?
    N8 C33 . 1.176(7) ?
    N9 C34 . 1.146(7) ?
    N10 C35 . 1.139(6) ?
    N11 C37 . 1.144(6) ?
    N12 C38 . 1.141(5) ?
    C1 C2 . 1.376(6) ?
    C1 H1 . 0.9300 ?
    C2 C3 . 1.365(6) ?
    C2 H2 . 0.9300 ?
    C3 C4 . 1.371(5) ?
    C3 H3 . 0.9300 ?
    C4 C5 . 1.371(5) ?
    C4 H4 . 0.9300 ?
    C5 C6 . 1.466(5) ?
    C6 C7 . 1.380(5) ?
    C7 C8 . 1.385(6) ?
    C7 H7 . 0.9300 ?
    C8 C9 . 1.370(6) ?
    C8 H8 . 0.9300 ?
    C9 C10 . 1.381(5) ?
    C9 H9 . 0.9300 ?
    C10 C11 . 1.463(5) ?
    C11 C12 . 1.384(5) ?
    C12 C13 . 1.377(6) ?
    C12 H12 . 0.9300 ?
    C13 C14 . 1.368(5) ?
    C13 H13 . 0.9300 ?
    C14 C15 . 1.370(5) ?
    C14 H14 . 0.9300 ?
    C15 H15 . 0.9300 ?
    C16 C17 . 1.370(5) ?
    C16 H16 . 0.9300 ?
    C17 C18 . 1.363(5) ?
    C17 H17 . 0.9300 ?
    C18 C19 . 1.371(5) ?
    C18 H18 . 0.9300 ?
    C19 C20 . 1.376(5) ?
    C19 H19 . 0.9300 ?
    C20 C21 . 1.473(5) ?
    C21 C22 . 1.379(5) ?
    C22 C23 . 1.375(5) ?
    C22 H22 . 0.9300 ?
    C23 C24 . 1.368(5) ?
    C23 H23 . 0.9300 ?
    C24 C25 . 1.379(5) ?
    C24 H24 . 0.9300 ?
    C25 C26 . 1.466(5) ?
    C26 C27 . 1.377(5) ?
    C27 C28 . 1.372(5) ?
    C27 H27 . 0.9300 ?
    C28 C29 . 1.378(5) ?
    C28 H28 . 0.9300 ?
    C29 C30 . 1.377(6) ?
    C29 H29 . 0.9300 ?
    C30 H30 . 0.9300 ?
    C31 C32 . 1.400(7) ?
    C32 C34 . 1.327(8) ?
    C32 C33 . 1.382(7) ?
    C35 C36 . 1.396(6) ?
    C36 C37 . 1.389(7) ?
    C36 C38 . 1.423(6) ?
loop_
    _geom_angle_atom_site_label_1
    _geom_angle_atom_site_label_2
    _geom_angle_atom_site_label_3
    _geom_angle_site_symmetry_1
    _geom_angle_site_symmetry_3
    _geom_angle
    _geom_angle_publ_flag
    N2 Co1 N5 . . 178.48(14) ?
    N2 Co1 N1 . . 80.96(14) ?
    N5 Co1 N1 . . 99.85(13) ?
    N2 Co1 N3 . . 81.07(14) ?
    N5 Co1 N3 . . 98.11(13) ?
    N1 Co1 N3 . . 162.03(14) ?
    N2 Co1 N4 . . 99.46(14) ?
    N5 Co1 N4 . . 79.28(14) ?
    N1 Co1 N4 . . 90.45(12) ?
    N3 Co1 N4 . . 92.38(12) ?
    N2 Co1 N6 . . 101.91(13) ?
    N5 Co1 N6 . . 79.36(13) ?
    N1 Co1 N6 . . 92.19(12) ?
    N3 Co1 N6 . . 91.61(12) ?
    N4 Co1 N6 . . 158.61(13) ?
    C1 N1 C5 . . 118.3(4) ?
    C1 N1 Co1 . . 128.3(3) ?
    C5 N1 Co1 . . 113.5(3) ?
    C6 N2 C10 . . 121.0(3) ?
    C6 N2 Co1 . . 119.7(3) ?
    C10 N2 Co1 . . 119.2(3) ?
    C15 N3 C11 . . 118.0(3) ?
    C15 N3 Co1 . . 128.6(3) ?
    C11 N3 Co1 . . 113.4(3) ?
    C16 N4 C20 . . 118.1(4) ?
    C16 N4 Co1 . . 129.9(3) ?
    C20 N4 Co1 . . 112.0(3) ?
    C21 N5 C25 . . 119.3(3) ?
    C21 N5 Co1 . . 120.5(3) ?
    C25 N5 Co1 . . 120.2(3) ?
    C30 N6 C26 . . 118.3(4) ?
    C30 N6 Co1 . . 130.1(3) ?
    C26 N6 Co1 . . 111.6(3) ?
    N1 C1 C2 . . 122.4(4) ?
    N1 C1 H1 . . 118.8 ?
    C2 C1 H1 . . 118.8 ?
    C3 C2 C1 . . 118.8(5) ?
    C3 C2 H2 . . 120.6 ?
    C1 C2 H2 . . 120.6 ?
    C2 C3 C4 . . 119.6(5) ?
    C2 C3 H3 . . 120.2 ?
    C4 C3 H3 . . 120.2 ?
    C5 C4 C3 . . 119.2(5) ?
    C5 C4 H4 . . 120.4 ?
    C3 C4 H4 . . 120.4 ?
    N1 C5 C4 . . 121.7(4) ?
    N1 C5 C6 . . 113.4(4) ?
    C4 C5 C6 . . 124.9(4) ?
    N2 C6 C7 . . 120.4(4) ?
    N2 C6 C5 . . 112.4(4) ?
    C7 C6 C5 . . 127.1(4) ?
    C6 C7 C8 . . 118.9(4) ?
    C6 C7 H7 . . 120.5 ?
    C8 C7 H7 . . 120.5 ?
    C9 C8 C7 . . 120.0(4) ?
    C9 C8 H8 . . 120.0 ?
    C7 C8 H8 . . 120.0 ?
    C8 C9 C10 . . 119.0(4) ?
    C8 C9 H9 . . 120.5 ?
    C10 C9 H9 . . 120.5 ?
    N2 C10 C9 . . 120.7(4) ?
    N2 C10 C11 . . 112.7(4) ?
    C9 C10 C11 . . 126.6(4) ?
    N3 C11 C12 . . 121.4(4) ?
    N3 C11 C10 . . 113.6(4) ?
    C12 C11 C10 . . 125.0(4) ?
    C13 C12 C11 . . 119.5(4) ?
    C13 C12 H12 . . 120.2 ?
    C11 C12 H12 . . 120.2 ?
    C14 C13 C12 . . 119.1(4) ?
    C14 C13 H13 . . 120.5 ?
    C12 C13 H13 . . 120.5 ?
    C13 C14 C15 . . 118.4(4) ?
    C13 C14 H14 . . 120.8 ?
    C15 C14 H14 . . 120.8 ?
    N3 C15 C14 . . 123.6(4) ?
    N3 C15 H15 . . 118.2 ?
    C14 C15 H15 . . 118.2 ?
    N4 C16 C17 . . 122.8(4) ?
    N4 C16 H16 . . 118.6 ?
    C17 C16 H16 . . 118.6 ?
    C18 C17 C16 . . 118.9(4) ?
    C18 C17 H17 . . 120.6 ?
    C16 C17 H17 . . 120.6 ?
    C17 C18 C19 . . 119.3(4) ?
    C17 C18 H18 . . 120.4 ?
    C19 C18 H18 . . 120.4 ?
    C18 C19 C20 . . 119.3(4) ?
    C18 C19 H19 . . 120.4 ?
    C20 C19 H19 . . 120.4 ?
    N4 C20 C19 . . 121.6(4) ?
    N4 C20 C21 . . 114.4(4) ?
    C19 C20 C21 . . 123.9(4) ?
    N5 C21 C22 . . 121.5(4) ?
    N5 C21 C20 . . 113.8(4) ?
    C22 C21 C20 . . 124.7(4) ?
    C23 C22 C21 . . 118.6(4) ?
    C23 C22 H22 . . 120.7 ?
    C21 C22 H22 . . 120.7 ?
    C24 C23 C22 . . 120.5(4) ?
    C24 C23 H23 . . 119.7 ?
    C22 C23 H23 . . 119.7 ?
    C23 C24 C25 . . 118.6(4) ?
    C23 C24 H24 . . 120.7 ?
    C25 C24 H24 . . 120.7 ?
    N5 C25 C24 . . 121.3(4) ?
    N5 C25 C26 . . 114.0(4) ?
    C24 C25 C26 . . 124.7(4) ?
    N6 C26 C27 . . 121.5(4) ?
    N6 C26 C25 . . 114.7(4) ?
    C27 C26 C25 . . 123.8(4) ?
    C28 C27 C26 . . 119.3(4) ?
    C28 C27 H27 . . 120.4 ?
    C26 C27 H27 . . 120.4 ?
    C27 C28 C29 . . 119.7(4) ?
    C27 C28 H28 . . 120.1 ?
    C29 C28 H28 . . 120.1 ?
    C30 C29 C28 . . 117.7(4) ?
    C30 C29 H29 . . 121.2 ?
    C28 C29 H29 . . 121.2 ?
    N6 C30 C29 . . 123.5(4) ?
    N6 C30 H30 . . 118.2 ?
    C29 C30 H30 . . 118.2 ?
    N7 C31 C32 . . 178.0(7) ?
    C34 C32 C33 . . 117.9(6) ?
    C34 C32 C31 . . 121.7(6) ?
    C33 C32 C31 . . 120.3(6) ?
    N8 C33 C32 . . 178.5(7) ?
    N9 C34 C32 . . 179.3(8) ?
    N10 C35 C36 . . 178.2(6) ?
    C37 C36 C35 . . 119.5(4) ?
    C37 C36 C38 . . 119.6(5) ?
    C35 C36 C38 . . 120.8(4) ?
    N11 C37 C36 . . 179.2(8) ?
    N12 C38 C36 . . 179.2(6) ?
loop_
    _geom_hbond_atom_site_label_D
    _geom_hbond_atom_site_label_H
    _geom_hbond_atom_site_label_A
    _geom_hbond_site_symmetry_A
    _geom_hbond_distance_DH
    _geom_hbond_distance_HA
    _geom_hbond_distance_DA
    _geom_hbond_angle_DHA
    C4 H4 N7 . 0.93 2.74 3.589(7) 152.8
    C8 H8 N9 . 0.93 2.71 3.347(8) 126.1
    C15 H15 N11 . 0.93 2.55 3.254(6) 132.7
    C1 H1 N12 3_667 0.93 2.85 3.598(6) 138.4
    C23 H23 N11 3_667 0.93 2.89 3.622(6) 136.3
    C2 H2 N10 1_665 0.93 2.77 3.670(7) 163.7
    C29 H29 N9 2_646 0.93 2.85 3.560(8) 133.8
    C17 H17 N8 2_546 0.93 2.65 3.395(7) 137.1
    C13 H13 N8 2_536 0.93 2.65 3.379(7) 135.9
    C18 H18 N12 3_567 0.93 2.69 3.403(6) 134.1
    C22 H22 N10 3_567 0.93 2.51 3.231(6) 134.0
    C19 H19 N12 1_565 0.93 2.96 3.679(6) 135.2
    C22 H22 N12 1_565 0.93 2.92 3.645(6) 136.1
    C24 H24 N10 1_655 0.93 2.67 3.548(6) 158.4
    C27 H27 N10 1_655 0.93 2.57 3.350(6) 142.2
