# Supplementary material for: Bis(2,2′:6′,2′′-terpyridine)cobalt(II) bis­(tricyano­methanide)
Source: Acta Crystallogr Sect E Struct Rep Online. 2009 Mar 28;65(Pt 4):m455–6. doi: 10.1107/S160053680901071X (PMC2968836; doi:10.1107/S160053680901071X)
Supplement: Supplementary file 2 [file e-65-0m455-Isup2.hkl]

# 
# h,k,l, Fc-squared, Fo-squared, sigma(Fo-squared) and status flag 
# 
data_I
_shelx_title ' I in P2(1)/n' 
_shelx_refln_list_code          4 
_shelx_F_calc_maximum      268.59 
_exptl_crystal_F_000      1444.00 
_reflns_d_resolution_high  0.8406 
 
loop_ 
 _symmetry_equiv_pos_as_xyz 
 'x, y, z' 
 '-x+1/2, y+1/2, -z+1/2' 
 '-x, -y, -z' 
 'x-1/2, -y-1/2, z-1/2' 
 
_cell_length_a     9.0417 
_cell_length_b     9.1666 
_cell_length_c    40.3397 
_cell_angle_alpha  90.000 
_cell_angle_beta   91.163 
_cell_angle_gamma  90.000 
 
_shelx_F_squared_multiplier     1.000 
 
loop_ 
 _refln_index_h 
 _refln_index_k 
 _refln_index_l 
 _refln_F_squared_calc 
 _refln_F_squared_meas 
 _refln_F_squared_sigma 
 _refln_observed_status 
   2   0   0    26712.27    28047.79    499.48 o 
   4   0   0     6846.19     6509.82    167.34 o 
   6   0   0     4300.21     4135.51    148.09 o 
   8   0   0     2154.15     1850.67    208.53 o 
  10   0   0      865.49      619.75    217.19 o 
   1   1   0      258.25      251.74     42.42 o 
   2   1   0    15896.87    16511.83    385.93 o 
   3   1   0    18288.22    19083.13    264.86 o 
   4   1   0        0.03       31.17     29.65 o 
   5   1   0        5.72       25.89     66.21 o 
   6   1   0       25.74      -11.93     41.43 o 
   7   1   0      434.28      415.32     56.38 o 
   8   1   0        0.41       32.27     90.43 o 
   9   1   0      203.24      270.47    117.97 o 
  10   1   0        9.88      114.26    129.83 o 
   0   2   0     8706.95     8933.27    260.04 o 
   1   2   0    25982.24    26712.08    438.48 o 
   2   2   0      863.75      814.04     30.39 o 
   3   2   0        8.56       20.16     26.37 o 
   4   2   0     2994.96     2874.59     76.99 o 
   5   2   0      576.16      740.54     87.36 o 
   6   2   0     1095.66     1085.17     76.91 o 
   7   2   0        7.60       14.50     59.18 o 
   8   2   0     1010.98     1140.56    134.08 o 
   9   2   0       83.08       92.86    113.47 o 
  10   2   0      285.57       36.22    142.08 o 
   1   3   0    11619.29    11462.91    195.05 o 
   2   3   0       25.92       65.91     22.87 o 
   3   3   0     1485.13     1344.90     80.48 o 
   4   3   0     1455.54     1483.73     60.76 o 
   5   3   0     4511.11     4282.63    132.10 o 
   6   3   0       51.91      113.34     64.68 o 
   7   3   0     1563.82     1552.81     99.55 o 
   8   3   0       29.58      -17.13     97.49 o 
   9   3   0      106.95       88.58    125.81 o 
  10   3   0       21.50       25.40    144.86 o 
   0   4   0      519.28      636.69     65.93 o 
   1   4   0      580.79      735.01     56.39 o 
   2   4   0      163.17      250.50    106.45 o 
   3   4   0      309.89      384.14     50.25 o 
   4   4   0      120.72      255.85     64.32 o 
   5   4   0        1.67      -59.18     39.46 o 
   6   4   0        0.78      -24.19     39.18 o 
   7   4   0       18.55      -42.52     50.27 o 
   8   4   0      504.69      545.13     99.63 o 
   9   4   0       10.07      -49.71    103.97 o 
  10   4   0       51.05       21.07    177.21 o 
   1   5   0      854.98      776.43     76.36 o 
   2   5   0     1413.63     1492.84    190.85 o 
   3   5   0     2504.06     2478.83     81.18 o 
   4   5   0       29.08       99.41     75.21 o 
   5   5   0      380.74      310.37     57.45 o 
   6   5   0        9.64       36.45     58.83 o 
   7   5   0      214.51      298.16     69.08 o 
   8   5   0        9.66       -4.71     92.42 o 
   9   5   0        1.80       42.57    100.63 o 
   0   6   0     2322.55     2348.37    103.50 o 
   1   6   0      174.17      201.66     68.12 o 
   2   6   0     3046.48     3238.08    178.24 o 
   3   6   0      291.37      280.17     44.03 o 
   4   6   0     1181.17     1143.36     99.13 o 
   5   6   0       15.67       81.93    144.05 o 
   6   6   0      199.75      245.68     75.13 o 
   7   6   0       16.58      110.01     66.88 o 
   8   6   0      132.89      211.82     97.78 o 
   1   7   0      859.97      879.47     89.62 o 
   2   7   0       13.87      -11.44     33.99 o 
   3   7   0       53.12       81.71     44.26 o 
   4   7   0       37.82       87.88     57.52 o 
   5   7   0        9.84        9.72     56.34 o 
   6   7   0       73.77       38.93     66.70 o 
   7   7   0       36.70       12.43     67.38 o 
   8   7   0        0.06       10.51     74.22 o 
   0   8   0        3.10      -57.88     46.54 o 
   1   8   0      978.83      864.71     60.60 o 
   2   8   0      331.09      354.80     48.63 o 
   3   8   0       54.28      131.55     59.11 o 
   4   8   0      726.53      773.12    189.44 o 
   5   8   0       43.93       23.00     74.29 o 
   6   8   0      181.96      263.43     79.70 o 
   7   8   0        0.53       77.91     83.66 o 
   1   9   0       23.70       71.31     44.76 o 
   2   9   0      108.30       92.14     52.61 o 
   3   9   0      143.08      174.96     60.39 o 
   4   9   0       34.15       71.87     78.77 o 
   5   9   0      101.74       71.59     71.81 o 
   6   9   0        0.41      -58.05     69.28 o 
   0  10   0      308.73      388.69     77.58 o 
   1  10   0        0.02      106.44     60.46 o 
   2  10   0        0.44       40.44     60.11 o 
   3  10   0        8.79       57.03     63.85 o 
   4  10   0       21.80       71.46     67.58 o 
  -9   0   1     1035.59      969.72    195.42 o 
  -7   0   1       11.67       26.07    106.03 o 
  -5   0   1     1207.19     1128.54     74.29 o 
  -3   0   1      102.10       34.44     26.20 o 
  -1   0   1    13904.42    14175.93    384.32 o 
   1   0   1    19690.65    20297.74    356.51 o 
   3   0   1        6.30       25.57     38.11 o 
   5   0   1     1456.01     1338.22     82.06 o 
   7   0   1      363.00      472.41     79.07 o 
   9   0   1     1938.90     1967.58    240.72 o 
 -10   1   1       12.02      -23.36    133.23 o 
  -9   1   1      655.63      513.14    119.45 o 
  -8   1   1        4.08       -8.15     89.39 o 
  -7   1   1      587.41      639.09     99.95 o 
  -6   1   1      422.50      488.10     49.20 o 
  -5   1   1      688.37      653.32     48.61 o 
  -4   1   1      220.55      225.72     35.08 o 
  -3   1   1     3215.66     3144.04    131.36 o 
  -2   1   1     2287.58     2331.03     51.30 o 
  -1   1   1    13087.84    13962.39    214.43 o 
   0   1   1     4701.91     4878.26     81.55 o 
   1   1   1     8836.22     9050.77    130.96 o 
   2   1   1    18325.65    19230.41    255.70 o 
   3   1   1    23797.64    24265.65    632.72 o 
   4   1   1     2268.93     2274.31    101.70 o 
   5   1   1      352.05      369.46     52.17 o 
   6   1   1       50.86       63.02     40.82 o 
   7   1   1      277.37      288.10     51.90 o 
   8   1   1        4.36       30.07     89.85 o 
   9   1   1      559.93      599.36    228.92 o 
  10   1   1        6.62       23.77    134.27 o 
 -10   2   1       66.08       97.70    134.54 o 
  -9   2   1      198.94       -9.85    123.01 o 
  -8   2   1      621.89      623.95    113.52 o 
  -7   2   1       32.18      179.73     89.64 o 
  -6   2   1     1770.55     1650.32    131.78 o 
  -5   2   1     6275.78     5846.42    213.22 o 
  -4   2   1    14609.06    14779.90    231.91 o 
  -3   2   1    10175.43    10180.20    158.74 o 
  -2   2   1     3993.22     3906.12    215.65 o 
  -1   2   1     5363.08     5618.21    104.45 o 
   0   2   1      672.37      697.36     35.55 o 
   1   2   1    16827.88    17252.38    267.13 o 
   2   2   1     4419.82     4427.44     84.67 o 
   3   2   1     3649.94     3987.28    100.53 o 
   4   2   1     2192.18     2149.51     65.03 o 
   5   2   1      463.46      500.45     65.68 o 
   6   2   1     1754.37     1691.82     92.43 o 
   7   2   1      766.76      780.95     77.83 o 
   8   2   1        4.03      -19.01     93.05 o 
   9   2   1      218.58      343.51    122.89 o 
  10   2   1      155.00       98.17    136.03 o 
 -10   3   1       70.41      134.52    149.97 o 
  -9   3   1       55.08       56.17    118.36 o 
  -8   3   1      363.42      344.82    127.95 o 
  -7   3   1      176.78      251.35     71.09 o 
  -6   3   1     2469.52     2284.20    104.81 o 
  -5   3   1        8.99       18.31     33.92 o 
  -4   3   1     1924.40     1754.44    110.08 o 
  -3   3   1      315.25      370.32     34.80 o 
  -2   3   1     2702.60     2694.94     70.37 o 
   0   3   1     7242.59     7595.92    172.99 o 
   1   3   1      469.19      492.87     70.53 o 
   2   3   1      990.12      857.37     98.86 o 
   3   3   1      210.43      246.41     27.03 o 
   4   3   1      181.85      213.39     33.18 o 
   5   3   1       49.61       24.49     51.52 o 
   6   3   1      572.95      583.88     70.08 o 
   7   3   1      501.31      599.22     80.00 o 
   8   3   1      517.73      371.04    109.53 o 
   9   3   1       44.49       10.83    120.91 o 
  10   3   1       18.31      129.65    164.66 o 
 -10   4   1        2.61       66.76    174.50 o 
  -9   4   1       14.45       79.47    127.57 o 
  -8   4   1       94.60      123.92     84.63 o 
  -7   4   1      127.07      137.77     65.62 o 
  -6   4   1     1211.49     1240.71     90.99 o 
  -5   4   1      256.74      209.67     48.97 o 
  -4   4   1      621.31      523.44     43.54 o 
  -3   4   1      129.09      162.65     33.30 o 
  -2   4   1     3274.59     3238.60    192.31 o 
  -1   4   1      884.84      852.41     54.88 o 
   0   4   1     2734.59     2724.47     76.10 o 
   1   4   1     2129.22     2132.85    121.44 o 
   2   4   1     9148.54     9317.79    174.96 o 
   3   4   1     1447.03     1504.82     80.15 o 
   4   4   1      635.26      571.41     45.64 o 
   5   4   1      106.21      173.74     41.61 o 
   6   4   1        3.28       18.40     42.19 o 
   7   4   1       92.50       88.66     54.07 o 
   8   4   1      396.83      402.99    101.89 o 
   9   4   1      197.29      137.16    112.66 o 
  -9   5   1      141.28      233.30    106.53 o 
  -8   5   1       39.69       96.13     71.42 o 
  -7   5   1       67.04       91.42    108.10 o 
  -6   5   1      104.23       59.40     57.61 o 
  -5   5   1       67.30       54.44     60.26 o 
  -4   5   1      332.74      353.57     45.14 o 
  -3   5   1      539.79      501.97     46.00 o 
  -2   5   1     6965.80     6947.47    150.23 o 
  -1   5   1     3431.87     3604.12    159.92 o 
   0   5   1      415.83      364.58     37.47 o 
   1   5   1      718.05      662.56    186.49 o 
   2   5   1     2149.51     2010.50     71.31 o 
   3   5   1        3.52       48.19     32.41 o 
   4   5   1      121.91      216.38     56.33 o 
   5   5   1      156.58      115.11     48.96 o 
   6   5   1      570.33      597.00     76.51 o 
   7   5   1        9.13       67.63     72.68 o 
   8   5   1      134.31      228.15     83.74 o 
   9   5   1       45.54       77.25    103.35 o 
  -8   6   1       86.74       39.91    143.78 o 
  -7   6   1      201.62      184.96     72.49 o 
  -6   6   1       10.29      -88.67     99.82 o 
  -5   6   1       85.87       90.46     52.02 o 
  -4   6   1      346.71      365.26     59.07 o 
  -3   6   1     1033.83     1059.11     96.71 o 
  -2   6   1      407.27      471.63     46.87 o 
  -1   6   1      721.22      727.36     87.86 o 
   0   6   1       28.13       77.70     30.71 o 
   1   6   1     1169.26     1208.71     61.15 o 
   2   6   1     1858.79     1841.71     74.84 o 
   3   6   1      320.73      435.33     46.89 o 
   4   6   1      449.01      553.00     65.17 o 
   5   6   1      113.40      104.85     55.31 o 
   6   6   1       15.62      -35.24     56.70 o 
   7   6   1      326.18      208.05    156.20 o 
   8   6   1       13.69      -10.55     71.55 o 
  -8   7   1       16.16       36.82     81.80 o 
  -7   7   1       64.97       37.06     69.06 o 
  -6   7   1       31.65       11.78     58.52 o 
  -5   7   1      292.39      339.46     73.64 o 
  -4   7   1      101.42      167.83     57.84 o 
  -3   7   1       39.34       35.87     42.80 o 
  -2   7   1      447.08      531.94     51.13 o 
  -1   7   1     1585.75     1561.72    143.02 o 
   0   7   1      106.28      163.12     34.96 o 
   1   7   1      430.91      370.61     39.95 o 
   2   7   1       17.50       -1.61     33.43 o 
   3   7   1      395.84      361.47     58.69 o 
   4   7   1     1494.45     1474.48    115.38 o 
   5   7   1       68.19       44.76     64.96 o 
   6   7   1       46.61       33.46     67.81 o 
   7   7   1      475.77      447.40     85.19 o 
   8   7   1       82.12      110.58     81.97 o 
  -7   8   1      132.80       67.92     80.36 o 
  -6   8   1      150.99      168.62    109.59 o 
  -5   8   1       43.02       88.48     64.40 o 
  -4   8   1        1.37       51.33     56.35 o 
  -3   8   1      204.99      277.50     61.41 o 
  -2   8   1      259.28      234.39     48.27 o 
  -1   8   1       55.53      162.78     40.04 o 
   0   8   1        0.35      -19.80     33.30 o 
   1   8   1      516.92      549.46     50.32 o 
   2   8   1        2.36       72.32     44.14 o 
   3   8   1       98.35      136.91     53.62 o 
   4   8   1      131.07      116.62     65.98 o 
   5   8   1       72.15      167.39    142.82 o 
   6   8   1      125.99      196.44     79.31 o 
   7   8   1       48.13       15.74     89.43 o 
  -6   9   1       18.56       50.78     75.89 o 
  -5   9   1       95.37       69.88     88.24 o 
  -4   9   1       14.63       25.61     63.96 o 
  -3   9   1      119.21      195.90    142.36 o 
  -2   9   1      141.49       55.91     51.03 o 
  -1   9   1       91.93       98.47     92.04 o 
   0   9   1        2.53      -60.27     58.15 o 
   1   9   1       18.12      106.77     45.18 o 
   2   9   1        2.10       31.20     50.68 o 
   3   9   1      285.41      352.77     85.56 o 
   4   9   1       51.67      119.85     66.99 o 
   5   9   1       18.38       91.14     73.62 o 
   6   9   1       68.13      173.38     89.24 o 
  -4  10   1        1.27       72.31     72.30 o 
  -3  10   1      107.88      142.73     65.26 o 
  -2  10   1      135.95      136.50     66.22 o 
  -1  10   1        0.33        4.42     50.93 o 
   0  10   1      166.45      203.31     51.22 o 
   1  10   1       19.76       46.64     58.55 o 
   2  10   1       13.15       17.66     59.23 o 
   3  10   1        0.05      -18.13     79.88 o 
   4  10   1        8.06       25.57     66.00 o 
 -10   0   2       12.81      -57.19    179.24 o 
  -8   0   2     1062.10      819.23    167.89 o 
  -6   0   2       29.91       53.85     54.44 o 
  -4   0   2     2858.14     2703.13     95.29 o 
  -2   0   2    15572.10    16339.78    250.49 o 
   0   0   2       19.23       -9.31      6.21 o 
   2   0   2    13204.36    14016.74    269.32 o 
   4   0   2     2566.31     2428.58    133.36 o 
   6   0   2       87.61       74.63     59.15 o 
   8   0   2      659.40      541.78    160.15 o 
  10   0   2        9.20      -35.80    167.28 o 
 -10   1   2      211.49      167.10    153.94 o 
  -9   1   2      159.26      287.17    175.37 o 
  -8   1   2     1589.01     1584.05    141.26 o 
  -7   1   2      116.04      169.07     82.35 o 
  -6   1   2      732.14      845.95     73.86 o 
  -5   1   2       56.23       66.66     37.39 o 
  -4   1   2     9357.62     9155.61    282.74 o 
  -3   1   2     9482.26    10213.50    158.53 o 
  -2   1   2    24901.82    24807.88    416.21 o 
  -1   1   2       85.45       75.62     47.80 o 
   0   1   2    47679.00    51758.18    783.58 o 
   1   1   2      225.07      234.51     48.99 o 
   2   1   2    19102.08    19612.15    282.79 o 
   3   1   2      213.44      182.04     34.90 o 
   4   1   2     2665.37     2592.11     85.31 o 
   5   1   2      406.47      462.30     82.82 o 
   6   1   2     1063.29     1078.40     71.97 o 
   7   1   2      164.83      183.22     50.23 o 
   8   1   2     1978.02     1949.85    164.94 o 
   9   1   2       54.79      116.94    106.35 o 
  10   1   2      497.94      589.55    143.08 o 
 -10   2   2       19.51        0.22    136.92 o 
  -9   2   2       92.05       34.77    106.51 o 
  -8   2   2      334.25      417.94    109.83 o 
  -7   2   2     2224.97     2019.90    141.14 o 
  -6   2   2       71.78      130.54     45.85 o 
  -5   2   2    14290.97    13983.69    319.29 o 
  -4   2   2     3811.41     3819.85     87.57 o 
  -3   2   2    10810.88    10459.78    319.35 o 
  -2   2   2      241.10      252.93     26.50 o 
   0   2   2    17223.11    18196.96    281.91 o 
   1   2   2    12287.04    12359.60    275.71 o 
   2   2   2      794.59      777.76     46.66 o 
   3   2   2     7581.31     7643.66    189.56 o 
   4   2   2     3419.92     3323.98    133.96 o 
   5   2   2     7910.77     7529.63    175.80 o 
   6   2   2      110.43      254.12     59.79 o 
   7   2   2        2.94       -8.23     66.96 o 
   8   2   2       48.80       24.32     93.90 o 
   9   2   2      189.67      310.51    118.29 o 
  10   2   2       67.75      -51.15    136.82 o 
 -10   3   2        3.91      -63.06    158.78 o 
  -9   3   2      108.26       36.22    122.37 o 
  -8   3   2       29.20       74.16    102.04 o 
  -7   3   2      127.55      218.80     95.30 o 
  -6   3   2      160.80      252.72     67.12 o 
  -5   3   2      123.69      123.83     35.70 o 
  -4   3   2      272.46      328.14     38.60 o 
  -3   3   2     1949.61     2114.24     73.33 o 
  -2   3   2       47.40       60.25     24.81 o 
  -1   3   2     3127.57     3027.23     91.22 o 
   0   3   2        2.43        4.99     21.87 o 
   1   3   2     1606.49     1751.58     71.91 o 
   2   3   2     4850.12     4906.39    215.04 o 
   3   3   2      494.97      494.52     60.38 o 
   4   3   2      550.52      548.41     44.99 o 
   5   3   2        0.00       36.58     47.64 o 
   6   3   2      458.42      436.30     66.05 o 
   7   3   2      224.29      213.79     69.98 o 
   8   3   2        1.62      -19.03     97.59 o 
   9   3   2        1.58       97.97    140.68 o 
  10   3   2       83.17       40.88    145.92 o 
 -10   4   2       70.87     -110.05    155.48 o 
  -9   4   2      172.11      372.81    136.70 o 
  -8   4   2      152.16      250.16     90.70 o 
  -7   4   2     1881.19     1831.19    121.46 o 
  -6   4   2     1082.07     1046.14    104.61 o 
  -5   4   2      782.74      769.46     86.71 o 
  -4   4   2      383.53      500.97     62.67 o 
  -3   4   2     3968.00     3856.19    100.09 o 
  -2   4   2     1565.94     1775.43     62.16 o 
  -1   4   2     4998.13     4891.99    121.93 o 
   0   4   2     1047.44     1025.35     47.79 o 
   1   4   2    12190.28    11834.00    209.47 o 
   2   4   2     4769.17     4907.44    109.06 o 
   3   4   2     1048.11     1026.35     73.02 o 
   4   4   2      224.92      341.92     47.83 o 
   5   4   2     1409.70     1358.00     72.07 o 
   6   4   2     1549.14     1489.15     80.88 o 
   7   4   2      721.94      693.66     69.32 o 
   8   4   2        1.61      -28.15     78.00 o 
   9   4   2      115.05       88.27    122.42 o 
  -9   5   2       18.77      231.25     93.26 o 
  -8   5   2       37.08      148.78     75.02 o 
  -7   5   2       23.27       -1.30     54.76 o 
  -6   5   2      144.05      101.43     57.66 o 
  -5   5   2        6.34      -60.59     40.39 o 
  -4   5   2      372.63      364.98     45.30 o 
  -3   5   2      102.70      114.19     37.80 o 
  -2   5   2     4608.51     4197.78    273.54 o 
  -1   5   2      173.04      206.22     53.01 o 
   0   5   2     4234.03     4285.26    109.27 o 
   1   5   2      786.47      747.86     55.99 o 
   2   5   2      410.76      449.73    111.47 o 
   3   5   2        3.48        3.24     32.98 o 
   4   5   2      454.52      540.89    221.90 o 
   5   5   2        3.62       28.31     48.56 o 
   6   5   2      116.23       75.25     57.57 o 
   7   5   2      108.87       77.48     66.53 o 
   8   5   2      576.44      647.18     99.41 o 
   9   5   2       53.42      181.23    109.48 o 
  -8   6   2        4.01       -8.54     66.39 o 
  -7   6   2      116.51       35.99     63.96 o 
  -6   6   2      532.76      436.56     77.12 o 
  -5   6   2       23.11       16.17     48.56 o 
  -4   6   2       43.68       16.55     45.18 o 
  -3   6   2     1049.45      971.68     61.33 o 
  -2   6   2       56.33       79.74     35.66 o 
  -1   6   2      153.50      171.99     42.47 o 
   0   6   2       92.87       95.08     34.49 o 
   1   6   2      231.49      247.39     53.55 o 
   2   6   2       85.00      132.23     36.91 o 
   3   6   2      587.88      663.72     52.68 o 
   4   6   2      185.34      279.83     57.00 o 
   5   6   2      265.90      137.62     57.38 o 
   6   6   2      314.53      358.26     71.66 o 
   7   6   2       90.27       85.90     87.13 o 
   8   6   2        0.08       58.46     87.32 o 
  -8   7   2      216.72      130.32     85.84 o 
  -7   7   2        6.19      -96.03     98.13 o 
  -6   7   2      637.35      604.63     88.24 o 
  -5   7   2       20.76       23.26     55.40 o 
  -4   7   2      301.92      295.29     63.60 o 
  -3   7   2      350.14      232.50     52.67 o 
  -2   7   2     1041.15      933.87    210.29 o 
  -1   7   2      106.80      241.89     40.61 o 
   0   7   2     1296.97     1380.37     61.47 o 
   1   7   2       99.85       97.88     34.34 o 
   2   7   2       31.90       54.65     57.73 o 
   3   7   2        5.66       17.74     76.01 o 
   4   7   2      169.50      185.31     54.34 o 
   5   7   2      101.57      166.43     62.11 o 
   6   7   2      436.64      546.93     84.33 o 
   7   7   2       21.05       69.90     75.16 o 
   8   7   2      123.12      105.79     88.85 o 
  -7   8   2       51.84       96.03     72.34 o 
  -6   8   2       27.11       79.37     70.84 o 
  -5   8   2        1.38      -24.93     62.66 o 
  -4   8   2       18.05       99.22     65.06 o 
  -3   8   2      103.87      128.73     58.31 o 
  -2   8   2       13.66       64.05     41.29 o 
  -1   8   2       21.03       61.00     53.78 o 
   0   8   2        2.61      -37.06     44.16 o 
   1   8   2       15.55       20.62     67.20 o 
   2   8   2      118.46      106.39     44.75 o 
   3   8   2      181.70      167.41     55.16 o 
   4   8   2        5.29       46.33     56.69 o 
   5   8   2        9.66       29.59     63.69 o 
   6   8   2       18.86      138.62    111.47 o 
   7   8   2       42.76      -10.89    120.13 o 
  -6   9   2       37.73       33.32     73.48 o 
  -5   9   2       46.23       73.35     72.95 o 
  -4   9   2       28.02       67.46     74.38 o 
  -3   9   2       16.63       38.84     58.86 o 
  -2   9   2      127.97      146.18     55.06 o 
  -1   9   2       21.42       47.16     43.57 o 
   0   9   2       13.73      -10.87     40.73 o 
   1   9   2       23.38       38.55     43.12 o 
   2   9   2      125.48      180.35     53.98 o 
   3   9   2        0.19      -72.09     48.06 o 
   4   9   2      102.37      114.23     77.81 o 
   5   9   2        6.75      -15.65     78.27 o 
   6   9   2       58.08      138.23    114.46 o 
  -4  10   2       22.62       16.38     69.71 o 
  -3  10   2       43.91      122.63     65.74 o 
  -2  10   2        7.46       22.06     62.59 o 
  -1  10   2      164.60      254.31     63.66 o 
   0  10   2        0.05      -53.45     53.01 o 
   1  10   2      204.25      276.35    102.58 o 
   2  10   2       17.20       13.33     64.70 o 
   3  10   2       31.78       32.82     64.36 o 
   4  10   2       60.06      112.20     94.68 o 
  -9   0   3      458.02      680.55    190.36 o 
  -7   0   3       50.90       28.44    104.88 o 
  -5   0   3     1373.31     1291.56     75.49 o 
  -3   0   3     1797.71     1865.35     58.25 o 
  -1   0   3    36291.10    38802.07    699.87 o 
   3   0   3     7218.15     7899.15    330.23 o 
   5   0   3     2135.12     2080.08    178.28 o 
   7   0   3      308.16      352.83     76.94 o 
   9   0   3      783.70      593.99    170.58 o 
 -10   1   3       73.92     -173.44    127.30 o 
  -9   1   3      645.79      802.77    210.60 o 
  -8   1   3      573.22      720.51    114.26 o 
  -7   1   3      297.00      334.41     88.04 o 
  -6   1   3        5.05       11.31     36.01 o 
  -5   1   3      946.88      983.29     58.71 o 
  -4   1   3     6802.88     7296.32    153.37 o 
  -3   1   3    15712.41    16484.36    234.02 o 
  -1   1   3    18761.56    18844.72    289.04 o 
   0   1   3     4530.29     4569.74    215.22 o 
   1   1   3      319.11      372.92     21.15 o 
   2   1   3     1730.72     1930.69     58.14 o 
   3   1   3      268.53      243.51     37.40 o 
   4   1   3       39.77       13.52     38.31 o 
   5   1   3      868.17      858.65    121.56 o 
   6   1   3      186.65      151.15     45.33 o 
   7   1   3      986.40     1050.93     86.77 o 
   8   1   3        7.50       64.51     92.30 o 
   9   1   3     1389.14     1272.00    145.52 o 
  10   1   3       15.15       50.27    138.12 o 
 -10   2   3       55.86       61.26    201.59 o 
  -9   2   3       37.13       81.82    165.36 o 
  -8   2   3        1.40      -20.30     89.61 o 
  -7   2   3      630.78      701.04    101.94 o 
  -6   2   3     1681.29     1897.80    161.38 o 
  -5   2   3     3045.72     3246.20     88.79 o 
  -4   2   3     1903.27     1870.86     61.39 o 
  -3   2   3     3327.43     3017.10     98.37 o 
  -2   2   3     6947.92     7376.22    156.82 o 
  -1   2   3     5886.45     5544.44    181.46 o 
   0   2   3      149.50      286.47     47.30 o 
   1   2   3     9575.46     9054.87    353.10 o 
   2   2   3      563.85      513.71     23.79 o 
   3   2   3      823.28      807.45     36.02 o 
   4   2   3     3675.11     3730.12    107.86 o 
   5   2   3       13.28       82.82     80.40 o 
   6   2   3      243.49      336.87     62.47 o 
   7   2   3       42.16       -8.72     59.10 o 
   8   2   3      197.82      178.38    102.20 o 
   9   2   3       28.91      153.66    120.69 o 
  10   2   3       62.11      -48.51    202.74 o 
 -10   3   3       15.64      -84.60    147.55 o 
  -9   3   3      375.46      382.39    130.10 o 
  -8   3   3     2067.40     2307.34    230.64 o 
  -7   3   3     1239.76     1109.95    121.12 o 
  -6   3   3     2964.78     3116.30    191.10 o 
  -5   3   3       73.08       94.52     44.63 o 
  -4   3   3     3497.48     3315.60     93.57 o 
  -3   3   3       44.30       86.59     28.88 o 
  -2   3   3     1322.90     1237.44     47.95 o 
  -1   3   3     4907.70     4906.72    102.20 o 
   0   3   3     4968.96     4902.63    136.81 o 
   1   3   3    12200.13    12337.62    257.39 o 
   2   3   3    11280.01    12005.63    352.70 o 
   3   3   3      587.00      516.28     46.70 o 
   4   3   3     2624.44     2532.77     96.60 o 
   5   3   3       22.67      101.76     49.63 o 
   6   3   3     2189.08     2205.48    111.86 o 
   7   3   3      593.38      615.73     81.69 o 
   8   3   3      518.66      362.96    110.22 o 
   9   3   3      144.56      184.41    136.81 o 
  10   3   3      410.83      528.31    160.72 o 
  -9   4   3      542.13      837.95    144.47 o 
  -8   4   3      666.29      754.20    100.96 o 
  -7   4   3       29.64       31.21     60.39 o 
  -6   4   3     1249.24     1311.63     92.27 o 
  -5   4   3      108.75      104.69     62.79 o 
  -4   4   3      308.55      314.14     40.31 o 
  -3   4   3     1258.82     1303.39     60.60 o 
  -2   4   3     1547.05     1395.76     55.65 o 
  -1   4   3      191.76      186.03     42.63 o 
   0   4   3     1634.70     1637.12     84.02 o 
   1   4   3      135.71      197.62     99.32 o 
   2   4   3    11973.05    11665.11    217.89 o 
   3   4   3     1938.27     2014.91     65.13 o 
   4   4   3     1794.48     1731.69    136.50 o 
   5   4   3       69.89      114.32     43.96 o 
   6   4   3      458.14      493.70     59.79 o 
   7   4   3       62.31       74.79     52.65 o 
   8   4   3      236.89      334.15     94.34 o 
   9   4   3       12.93       95.42    116.44 o 
  -9   5   3       28.76       45.09     82.53 o 
  -8   5   3       22.00       35.82     92.27 o 
  -7   5   3        5.93       -9.41     53.92 o 
  -6   5   3     1145.32     1104.18    157.20 o 
  -5   5   3      279.51      316.92     57.13 o 
  -4   5   3     1638.37     1685.12     74.57 o 
  -3   5   3       37.72        5.41     32.29 o 
  -2   5   3     2750.50     2610.88    294.70 o 
  -1   5   3       74.95       63.41     29.60 o 
   0   5   3     2533.85     2368.73     77.59 o 
   1   5   3     1334.85     1310.64     51.33 o 
   2   5   3     4675.83     4477.50    109.57 o 
   3   5   3       24.21        9.94     33.95 o 
   4   5   3     1162.56     1169.61     82.76 o 
   5   5   3      384.25      464.56     83.26 o 
   6   5   3        9.79       26.78     58.68 o 
   7   5   3      459.94      553.37     85.39 o 
   8   5   3        0.88       12.80     71.74 o 
   9   5   3      107.36      255.56    113.87 o 
  -8   6   3       59.23       79.42     70.90 o 
  -7   6   3       45.80      120.80     96.10 o 
  -6   6   3      361.36      469.47     75.13 o 
  -5   6   3      105.13      162.19     57.21 o 
  -4   6   3     1381.35     1295.26     88.28 o 
  -3   6   3      774.97      740.84     54.37 o 
  -2   6   3     1308.24     1530.16     88.00 o 
  -1   6   3      783.46      625.88     75.13 o 
   0   6   3      173.42      195.23     37.77 o 
   1   6   3      809.24      828.69     75.55 o 
   2   6   3      307.14      342.26     66.54 o 
   3   6   3     1762.51     1601.31     90.94 o 
   4   6   3      238.17      264.70     55.12 o 
   5   6   3      114.93       93.11     55.85 o 
   6   6   3      489.15      616.83     96.98 o 
   7   6   3      586.52      517.15     89.06 o 
   8   6   3      143.32      189.69     90.46 o 
  -8   7   3       13.55      -98.69     78.22 o 
  -7   7   3      346.16      470.20    115.65 o 
  -6   7   3       18.95       29.82     64.75 o 
  -5   7   3        8.90       16.85     52.77 o 
  -4   7   3       86.75       50.01     53.09 o 
  -3   7   3      189.80      278.97     55.08 o 
  -2   7   3        1.10       50.25     64.05 o 
  -1   7   3     1438.07     1358.20     86.40 o 
   0   7   3        0.74       17.79     33.27 o 
   1   7   3      490.78      510.96     46.80 o 
   2   7   3      195.82      144.43     36.99 o 
   3   7   3      718.51      812.72    115.07 o 
   4   7   3       76.05       99.67     54.90 o 
   5   7   3       71.40       99.39     61.40 o 
   6   7   3        0.80       -3.47     63.83 o 
   7   7   3      257.50      309.12    146.39 o 
   8   7   3       25.69      215.43    133.01 o 
  -7   8   3       10.40      -35.90     88.09 o 
  -6   8   3       74.77        3.86    115.99 o 
  -5   8   3      464.02      482.85     88.39 o 
  -4   8   3      134.58      115.57     60.25 o 
  -3   8   3      342.88      469.63     68.45 o 
  -2   8   3      277.07      275.94     49.74 o 
  -1   8   3      226.54      299.32     48.28 o 
   0   8   3        0.73       56.69     34.84 o 
   1   8   3       27.12       -4.77     35.29 o 
   2   8   3      336.09      367.14     53.33 o 
   3   8   3      754.90      645.12     65.02 o 
   4   8   3       59.45       49.51     57.90 o 
   5   8   3       32.18       47.32     68.85 o 
   6   8   3      100.00       83.22     75.20 o 
   7   8   3       38.80      -97.06    106.10 o 
  -6   9   3      140.51      303.21     87.37 o 
  -5   9   3      112.29       97.53     74.75 o 
  -4   9   3       29.16      103.14     68.28 o 
  -3   9   3        2.32        3.34     56.72 o 
  -2   9   3        0.84       38.64     56.21 o 
  -1   9   3       69.33      108.54     45.45 o 
   0   9   3      203.02      244.83     48.04 o 
   1   9   3      177.57      170.02     53.59 o 
   2   9   3      144.44      169.03     54.78 o 
   3   9   3       57.96       96.84     80.19 o 
   4   9   3      100.21      198.96     67.01 o 
   5   9   3       20.35      120.62    111.83 o 
   6   9   3       54.90      213.69    101.29 o 
  -4  10   3        3.16      -19.27     70.43 o 
  -3  10   3       10.31       28.01     61.93 o 
  -2  10   3      276.51      197.22     64.08 o 
  -1  10   3       23.34       51.76     55.39 o 
   0  10   3       67.81       52.79     49.59 o 
   1  10   3       29.58       57.70     57.36 o 
   2  10   3       52.41       19.04     60.78 o 
   3  10   3        0.11       72.77     86.78 o 
   4  10   3        6.17      -34.25     92.52 o 
 -10   0   4      586.90      969.34    244.86 o 
  -8   0   4      199.43      165.06    135.39 o 
  -6   0   4      932.04      835.92     74.37 o 
  -4   0   4     9476.52    10086.93    185.71 o 
  -2   0   4     1454.21     1413.70     38.79 o 
   0   0   4    39944.06    38070.21    678.94 o 
   2   0   4     2938.02     2775.94    134.20 o 
   4   0   4     4182.15     4392.98    135.82 o 
   6   0   4      786.10      864.10     81.75 o 
   8   0   4      579.19      563.71    153.25 o 
  10   0   4      640.09      659.77    205.38 o 
 -10   1   4        6.14      -73.19    133.07 o 
  -9   1   4       10.35      785.58    375.85 o 
  -8   1   4      416.81      498.76    116.88 o 
  -7   1   4      523.65      522.89     94.88 o 
  -6   1   4        0.40       26.09     36.16 o 
  -5   1   4      237.68      202.60     41.07 o 
  -4   1   4       14.35       61.56     46.48 o 
  -3   1   4     2581.07     2654.81     65.28 o 
  -2   1   4      856.82      957.77     46.14 o 
  -1   1   4       55.46       62.05     32.28 o 
   0   1   4      916.49      815.24     19.67 o 
   1   1   4    29791.88    32149.01    404.55 o 
   2   1   4     3426.63     3362.02    136.00 o 
   3   1   4     5918.66     5811.59    234.26 o 
   4   1   4      309.24      429.14     45.59 o 
   5   1   4     1985.56     1878.81     83.39 o 
   6   1   4        1.33       25.21     41.00 o 
   7   1   4      160.01      297.26     54.32 o 
   8   1   4      374.20      318.84    180.97 o 
   9   1   4      418.23      478.97    120.45 o 
  10   1   4        5.07      -67.13    121.18 o 
 -10   2   4       65.19       -7.79    148.50 o 
  -9   2   4       19.02      -46.65    108.57 o 
  -8   2   4        4.74       -9.80     98.14 o 
  -7   2   4        0.24       10.07     80.99 o 
  -6   2   4     3651.66     3819.75    103.78 o 
  -5   2   4     1092.89     1120.88     58.99 o 
  -4   2   4     6810.81     6662.60    137.46 o 
  -3   2   4     2095.19     2133.57     69.83 o 
  -2   2   4      752.92      663.89    123.16 o 
  -1   2   4     3156.06     3184.72     70.31 o 
   0   2   4     1041.42     1046.97     36.01 o 
   1   2   4    18842.29    19027.62    617.18 o 
   2   2   4     1303.62     1321.27     33.85 o 
   3   2   4       78.52      169.10     52.12 o 
   4   2   4     4665.61     4759.26    193.41 o 
   5   2   4       46.85       95.06     46.63 o 
   6   2   4      759.16      766.31     72.93 o 
   7   2   4      186.57      213.12     64.87 o 
   8   2   4      304.02      300.11    102.26 o 
   9   2   4       22.39      643.73    475.16 o 
  10   2   4      113.81      127.71    146.93 o 
 -10   3   4       40.77      -29.92    157.17 o 
  -9   3   4      186.12      221.74    142.17 o 
  -8   3   4      503.33      574.23    122.43 o 
  -7   3   4     6853.86     6301.83    322.30 o 
  -6   3   4      891.59      898.43     98.98 o 
  -5   3   4     7033.05     6632.95    163.36 o 
  -4   3   4     1549.34     1543.27     63.91 o 
  -3   3   4     9318.34     8911.17    172.74 o 
  -2   3   4       28.32       45.11     54.55 o 
  -1   3   4     3003.56     2784.83     71.05 o 
   0   3   4     2567.82     2704.34     69.15 o 
   1   3   4    22026.59    22584.19    358.34 o 
   2   3   4     5057.06     5134.78     90.95 o 
   3   3   4    10239.60    10300.42    160.32 o 
   4   3   4      635.31      726.16     59.47 o 
   5   3   4     2587.21     2627.03    135.53 o 
   6   3   4        1.79       53.55     56.25 o 
   7   3   4      477.99      501.03     76.18 o 
   8   3   4        6.12       17.08     99.94 o 
   9   3   4      333.71      363.70    127.49 o 
  10   3   4      200.47      227.28    157.18 o 
  -9   4   4       75.18       72.45    101.31 o 
  -8   4   4       70.67      110.52     78.45 o 
  -7   4   4      168.74      163.62     64.69 o 
  -6   4   4       98.43      109.26     49.61 o 
  -5   4   4        6.25       20.12     35.44 o 
  -4   4   4      454.97      492.09     46.53 o 
  -3   4   4      751.94      789.25     48.70 o 
  -2   4   4     1296.09     1288.45     68.22 o 
  -1   4   4     2159.89     2171.83     67.12 o 
   0   4   4      966.19     1020.68     46.84 o 
   1   4   4       65.25       80.31     26.33 o 
   2   4   4        7.95       68.19     35.27 o 
   3   4   4       97.11       85.75     30.58 o 
   4   4   4       32.47       62.66     36.69 o 
   5   4   4       45.12       64.61     43.25 o 
   6   4   4        3.53       17.88     46.35 o 
   7   4   4       12.56      -49.81     76.14 o 
   8   4   4      119.92       82.79     98.47 o 
   9   4   4       30.07       52.36    115.36 o 
  -9   5   4        6.16      -37.87     78.14 o 
  -8   5   4       62.74       59.99     89.47 o 
  -7   5   4      453.36      430.79     79.12 o 
  -6   5   4      107.77       38.31     58.57 o 
  -5   5   4      424.17      461.50     62.74 o 
  -4   5   4        1.83       28.81     48.64 o 
  -3   5   4      409.49      447.35    127.80 o 
  -2   5   4      111.71      176.54    117.49 o 
  -1   5   4     1984.38     1995.39     71.31 o 
   0   5   4      197.62      241.73     35.25 o 
   1   5   4       11.36       66.16     51.02 o 
   2   5   4     2238.16     2240.20    139.84 o 
   3   5   4     2518.36     2354.39     77.67 o 
   4   5   4       11.49       13.32     42.77 o 
   5   5   4      273.30      271.62     62.20 o 
   6   5   4      119.62      102.30     52.41 o 
   7   5   4      594.71      499.87     69.82 o 
   8   5   4       10.57       98.92     77.68 o 
   9   5   4      110.13      193.75    108.08 o 
  -8   6   4      100.87       90.72     72.70 o 
  -7   6   4       35.89       52.54     61.06 o 
  -6   6   4       14.31      132.92     62.41 o 
  -5   6   4        0.07      -50.59     47.40 o 
  -4   6   4      995.05     1019.75     80.35 o 
  -3   6   4        0.58       54.10     33.83 o 
  -2   6   4     2376.60     1999.95    231.14 o 
  -1   6   4       14.02       19.05     31.99 o 
   0   6   4      664.41      703.89     52.48 o 
   1   6   4       16.39       55.63     29.61 o 
   2   6   4     1494.25     1562.63     60.28 o 
   3   6   4        7.61       35.94     46.61 o 
   4   6   4      213.89      259.84     57.62 o 
   5   6   4       48.31       60.51     52.12 o 
   6   6   4      276.56      291.50     73.06 o 
   7   6   4       79.02      118.86     77.09 o 
   8   6   4      257.00      285.74    100.53 o 
  -8   7   4        1.39      -61.93     78.90 o 
  -7   7   4       24.21       30.24     66.86 o 
  -6   7   4      167.02       91.83     63.25 o 
  -5   7   4        2.39       33.94     54.21 o 
  -4   7   4       10.26       84.07     76.82 o 
  -3   7   4       14.99       50.82     42.55 o 
  -2   7   4        0.01       27.16     36.78 o 
  -1   7   4       29.82       63.36     34.98 o 
   0   7   4      100.80      116.04     63.29 o 
   1   7   4       24.11       79.11     33.13 o 
   2   7   4       86.37       75.76     64.63 o 
   3   7   4       69.26      154.65     44.11 o 
   4   7   4        0.06       27.88     52.47 o 
   5   7   4      189.33      204.50     65.87 o 
   6   7   4        7.19      -43.11     60.97 o 
   7   7   4        9.35       27.25     76.05 o 
   8   7   4        4.11       85.33    188.90 o 
  -7   8   4       44.75      -21.03     72.26 o 
  -6   8   4      174.21      168.27     74.43 o 
  -5   8   4       13.33      144.74     70.53 o 
  -4   8   4       49.62      147.49     64.97 o 
  -3   8   4       67.09       88.46     57.92 o 
  -2   8   4      126.02      264.32     47.97 o 
  -1   8   4      111.86      165.34     44.04 o 
   0   8   4      214.95      229.19     41.88 o 
   1   8   4      158.30      170.60    100.97 o 
   2   8   4       68.00      142.74     49.07 o 
   3   8   4        0.26       59.24     45.81 o 
   4   8   4      111.72      166.58     58.82 o 
   5   8   4        5.42       -5.95     89.08 o 
   6   8   4      180.29      240.95    116.38 o 
   7   8   4       47.80     -102.50    116.99 o 
  -6   9   4        0.01       89.02     75.16 o 
  -5   9   4       84.10      172.70     75.29 o 
  -4   9   4      262.68      154.85     70.23 o 
  -3   9   4      312.65      452.05     83.92 o 
  -2   9   4        2.89       65.31     68.35 o 
  -1   9   4      202.82      293.26     95.33 o 
   0   9   4      198.89      182.02     64.01 o 
   1   9   4       37.34       -9.46     44.71 o 
   2   9   4        0.98      -60.79     45.83 o 
   3   9   4      111.41      127.14     58.39 o 
   4   9   4       10.16      -12.59     61.70 o 
   5   9   4      132.34      206.55    104.02 o 
  -4  10   4        7.33       -3.28     74.47 o 
  -3  10   4       31.82        7.62    118.33 o 
  -2  10   4       13.06      -28.80     56.65 o 
  -1  10   4      111.79      103.33     60.40 o 
   0  10   4      336.22      427.57     67.05 o 
   1  10   4        0.33       12.63     52.73 o 
   2  10   4        0.11       -2.71     58.78 o 
   3  10   4        0.49      -18.16     76.65 o 
   4  10   4       10.82       -8.71    127.88 o 
  -9   0   5      564.04      484.98    178.70 o 
  -7   0   5      106.41       -4.91    110.70 o 
  -5   0   5     1447.09     1478.70     65.69 o 
  -3   0   5       37.65       98.03     26.52 o 
  -1   0   5     2767.28     3059.35     81.42 o 
   1   0   5     4008.70     4695.08     81.95 o 
   3   0   5      384.09      459.66     49.04 o 
   5   0   5     4446.06     4440.03    150.32 o 
   7   0   5      633.60      572.45     99.05 o 
   9   0   5     1286.06     1068.77    196.64 o 
 -10   1   5      134.00      136.57    140.98 o 
  -9   1   5      282.66      368.55    121.83 o 
  -8   1   5      327.09      288.66    107.64 o 
  -7   1   5      479.84      610.46     98.58 o 
  -6   1   5       18.23       21.64     37.31 o 
  -5   1   5     4609.02     4711.31    106.33 o 
  -4   1   5      424.48      359.37     48.09 o 
  -3   1   5    26449.38    23739.03   1133.94 o 
  -2   1   5    28015.49    27779.74    374.89 o 
  -1   1   5       60.58       46.43     16.50 o 
   0   1   5     1950.18     1809.61     31.74 o 
   1   1   5      212.48      200.60     14.28 o 
   2   1   5     3997.43     3412.70    214.32 o 
   3   1   5      789.73      621.54     77.53 o 
   4   1   5      114.91      182.67     41.05 o 
   5   1   5        7.68        4.80     45.73 o 
   6   1   5      286.75      315.49     48.18 o 
   7   1   5      130.50      147.49     52.44 o 
   8   1   5        2.21       -5.56     57.13 o 
   9   1   5       10.92      -52.18    104.71 o 
  10   1   5       27.97       93.61    132.24 o 
 -10   2   5       56.62      252.99    147.54 o 
  -9   2   5      169.55      219.15    112.43 o 
  -8   2   5      784.71      810.13    150.03 o 
  -7   2   5       32.09      -46.53     74.44 o 
  -6   2   5     1240.04     1176.48     63.12 o 
  -5   2   5     7446.64     6895.46    133.78 o 
  -4   2   5     4316.89     4327.41    116.97 o 
  -3   2   5     3234.46     3224.99     85.25 o 
  -2   2   5     1208.10     1164.90     62.56 o 
  -1   2   5      149.26      188.91     25.45 o 
   0   2   5     1199.18     1198.14     41.32 o 
   1   2   5    72140.55    76102.06   1107.50 o 
   2   2   5      262.03      325.89     30.20 o 
   3   2   5      454.61      440.54     41.75 o 
   4   2   5     1646.96     1673.57     73.72 o 
   5   2   5     3204.22     3172.01    109.26 o 
   6   2   5     1605.64     1474.15     88.37 o 
   7   2   5      801.03      677.31     80.45 o 
   8   2   5        3.53      -94.33     68.21 o 
   9   2   5      116.86      173.62    116.51 o 
  10   2   5      120.77      261.96    190.82 o 
 -10   3   5       86.14      191.68    156.98 o 
  -9   3   5       26.95       88.97    123.81 o 
  -8   3   5      786.90      958.64    126.25 o 
  -7   3   5      340.86      667.26    102.63 o 
  -6   3   5     1187.75     1181.56    260.50 o 
  -5   3   5      364.30      511.57     75.59 o 
  -4   3   5      102.04      144.03     35.92 o 
  -3   3   5      253.02      313.51     35.83 o 
  -1   3   5      382.80      444.75     31.95 o 
   0   3   5       42.55       56.12     22.62 o 
   1   3   5     7695.39     7894.57    161.26 o 
   2   3   5     3013.71     3048.89     84.13 o 
   3   3   5     2541.10     2637.79    111.96 o 
   4   3   5     1818.20     1651.70     70.14 o 
   5   3   5       91.97      130.53     51.63 o 
   6   3   5      154.16      158.11     66.35 o 
   7   3   5       30.23      -49.49     59.84 o 
   8   3   5      333.40      321.30     79.93 o 
   9   3   5        5.47      -34.72    111.94 o 
  10   3   5      140.54      404.98    228.11 o 
  -9   4   5      213.17      418.92    108.60 o 
  -8   4   5      627.83      738.32    102.21 o 
  -7   4   5       93.72       79.61     60.41 o 
  -6   4   5      239.89      153.93     51.94 o 
  -5   4   5       26.46       66.43     54.58 o 
  -4   4   5     1230.71     1222.69    117.79 o 
  -3   4   5      228.15      252.57     36.77 o 
  -2   4   5     4463.04     4134.80    128.18 o 
  -1   4   5     1238.86     1327.67     53.16 o 
   0   4   5      540.15      538.26     36.68 o 
   1   4   5     1518.75     1516.25     57.55 o 
   2   4   5     4393.99     4373.07    138.23 o 
   3   4   5      390.05      409.54     33.37 o 
   4   4   5      208.75      235.25     44.25 o 
   5   4   5      334.69      327.13     50.00 o 
   6   4   5      352.52      350.56     55.44 o 
   7   4   5       10.41       22.15     50.73 o 
   8   4   5      438.03      409.10     78.83 o 
   9   4   5       63.11      185.62    116.29 o 
  -9   5   5      180.11      227.89     93.83 o 
  -8   5   5       41.93       86.80     67.72 o 
  -7   5   5      104.23       47.23     58.75 o 
  -6   5   5     2324.78     2259.45    231.10 o 
  -5   5   5      129.49       58.30     49.41 o 
  -4   5   5      937.77      877.91     80.77 o 
  -3   5   5      600.74      618.20     50.29 o 
  -2   5   5     1249.27     1174.65    115.57 o 
  -1   5   5     2895.44     2744.29    229.61 o 
   0   5   5      366.69      384.93     39.21 o 
   1   5   5      596.96      629.48     45.27 o 
   2   5   5    10949.43    10532.57    322.18 o 
   3   5   5      553.48      523.91     45.13 o 
   4   5   5      995.74      933.24     76.25 o 
   5   5   5      620.10      642.43     62.72 o 
   6   5   5      592.61      617.13     63.74 o 
   7   5   5      548.06      499.53     67.29 o 
   8   5   5      251.82      268.59     72.39 o 
   9   5   5      109.43      205.44    113.55 o 
  -8   6   5       27.51       72.78     73.21 o 
  -7   6   5        3.93       45.63     64.78 o 
  -6   6   5       15.25       59.47     88.47 o 
  -5   6   5       32.43       31.01     53.29 o 
  -4   6   5      117.97      104.26     46.11 o 
  -3   6   5     1549.17     1444.15     70.84 o 
  -2   6   5       46.44      139.63     37.50 o 
  -1   6   5     1157.79     1078.23     75.86 o 
   0   6   5      207.39      245.13     40.47 o 
   1   6   5       45.60       39.64     28.65 o 
   2   6   5      474.77      511.35     97.06 o 
   3   6   5       25.35       50.24     45.41 o 
   4   6   5       15.19      -23.02     47.22 o 
   5   6   5      481.05      578.66     73.97 o 
   6   6   5      153.32      180.29     69.72 o 
   7   6   5      720.65      723.00    104.51 o 
   8   6   5        3.21       74.22    101.80 o 
  -8   7   5        0.08      -28.26     74.56 o 
  -7   7   5      143.06      168.85     85.14 o 
  -6   7   5      141.40      139.69     92.80 o 
  -5   7   5      501.20      542.10     79.69 o 
  -4   7   5      120.51       48.37     54.28 o 
  -3   7   5       97.15      187.35     43.81 o 
  -2   7   5      227.82      287.20     48.60 o 
  -1   7   5     1185.59     1246.19     68.23 o 
   0   7   5       65.35       27.65     35.33 o 
   1   7   5      107.16      111.42     49.68 o 
   2   7   5       18.07       13.89     33.86 o 
   3   7   5      953.58      913.83     67.50 o 
   4   7   5        9.64      151.35     58.22 o 
   5   7   5      187.40      271.35     69.00 o 
   6   7   5       28.33      107.61     71.50 o 
   7   7   5      135.83       21.47    127.26 o 
   8   7   5       34.73       13.26    192.43 o 
  -7   8   5       70.08      -77.10     75.57 o 
  -6   8   5      109.87      215.01     76.34 o 
  -5   8   5      283.02      390.33     83.17 o 
  -4   8   5        1.13      -45.11     69.27 o 
  -3   8   5      159.32      196.59     59.01 o 
  -2   8   5       57.99      153.36     80.69 o 
  -1   8   5      155.22      218.22     80.50 o 
   0   8   5       64.76       56.37     44.08 o 
   1   8   5      701.21      714.45    197.52 o 
   2   8   5       11.87       28.16     44.87 o 
   3   8   5      497.35      514.74     63.46 o 
   4   8   5      158.87      164.75     70.38 o 
   5   8   5       32.23       78.87     89.70 o 
   6   8   5       51.58      134.32    110.32 o 
   7   8   5       76.92      148.65    123.51 o 
  -5   9   5      111.44       75.23    126.15 o 
  -4   9   5        0.99       36.75     73.06 o 
  -3   9   5       84.61        3.78     59.18 o 
  -2   9   5      450.86      442.21     73.05 o 
  -1   9   5        8.19       -4.76     44.26 o 
   0   9   5       85.99      152.31     45.02 o 
   1   9   5        1.65       12.59     48.01 o 
   2   9   5       87.23      136.88     66.39 o 
   3   9   5       82.64       79.17     58.37 o 
   4   9   5       11.83      163.11    104.11 o 
   5   9   5       19.83       13.02     93.73 o 
  -4  10   5       97.66      140.22     78.63 o 
  -3  10   5       27.88       40.65     81.30 o 
  -2  10   5       36.32       48.01     62.70 o 
  -1  10   5        2.65       62.51    111.66 o 
   0  10   5      390.46      452.94     95.29 o 
   1  10   5       38.27       95.77     57.46 o 
   2  10   5      110.64       43.41    117.26 o 
   3  10   5        2.29      -65.17     75.27 o 
   4  10   5      103.06      172.83    100.97 o 
 -10   0   6        7.10     -206.76    183.00 o 
  -8   0   6      380.98      281.82    143.74 o 
  -6   0   6      836.26      743.49     86.09 o 
  -4   0   6      566.81      559.19    109.09 o 
  -2   0   6     2962.00     2939.22     96.29 o 
   0   0   6       88.92       74.59     14.16 o 
   2   0   6     1894.91     1671.04     98.05 o 
   4   0   6      231.20      181.44     47.65 o 
   6   0   6        0.37      -38.70     77.47 o 
   8   0   6      168.04      222.79     81.85 o 
  10   0   6      133.27      166.67    185.45 o 
 -10   1   6       84.19       44.66    132.10 o 
  -9   1   6       11.66        8.49    106.19 o 
  -8   1   6      282.13      383.30    111.92 o 
  -7   1   6      961.51      942.40     83.98 o 
  -6   1   6     1313.83     1168.01     81.33 o 
  -5   1   6     2418.13     2495.77     69.18 o 
  -4   1   6    11242.61    10805.01    176.44 o 
  -3   1   6     8901.76     9134.76    156.59 o 
  -2   1   6     6924.67     6857.59    117.98 o 
  -1   1   6       23.88        3.19     17.00 o 
   0   1   6     3699.90     3821.05     55.75 o 
   1   1   6      498.38      522.04     19.43 o 
   2   1   6       10.46      -16.63     12.96 o 
   3   1   6        0.37       -2.59     18.59 o 
   4   1   6    11222.05    11282.81    216.78 o 
   5   1   6      666.32      679.96     66.03 o 
   6   1   6     2738.56     2826.11    124.89 o 
   7   1   6     1506.47     1365.66     75.48 o 
   8   1   6      401.16      460.61     65.92 o 
   9   1   6       40.67      293.68    422.61 o 
  10   1   6      225.46      342.73    133.35 o 
 -10   2   6       18.03       12.16    138.71 o 
  -9   2   6       34.11      -39.51    104.97 o 
  -8   2   6       35.60       54.83     92.83 o 
  -7   2   6     2127.08     2318.05    144.31 o 
  -6   2   6      214.88      234.10     44.73 o 
  -5   2   6     4781.37     4912.54    535.54 o 
  -4   2   6      704.77      641.71     79.96 o 
  -3   2   6      318.56      257.90     93.49 o 
  -2   2   6     4164.74     4057.49     92.32 o 
  -1   2   6       31.92       33.85     22.15 o 
   0   2   6     2257.38     2171.47     80.89 o 
   1   2   6    39186.67    40393.83    652.29 o 
   2   2   6     2643.88     2719.10    102.42 o 
   3   2   6     5464.02     4815.72    200.78 o 
   4   2   6       23.87       39.83     39.79 o 
   5   2   6     2882.13     3163.65    179.99 o 
   6   2   6       61.14      109.30     57.53 o 
   7   2   6      223.92      231.11     67.06 o 
   8   2   6        0.00      -25.58     59.16 o 
   9   2   6      886.46      825.88    208.10 o 
  10   2   6      203.08      274.34    133.25 o 
 -10   3   6      119.58      179.68    162.73 o 
  -9   3   6        7.63      126.64    134.85 o 
  -8   3   6      158.68      273.73     97.81 o 
  -7   3   6       74.09      102.06    111.85 o 
  -6   3   6      250.53      332.56     60.46 o 
  -5   3   6      339.89      386.78     49.58 o 
  -4   3   6       13.77      -15.29     30.54 o 
  -3   3   6     2025.32     2034.46     70.06 o 
  -2   3   6      240.30      250.73     29.40 o 
  -1   3   6     1329.93     1326.77     47.72 o 
   0   3   6       26.80      -11.69     21.44 o 
   1   3   6     1020.13     1019.96     38.54 o 
   2   3   6     2052.87     2238.94     58.56 o 
   3   3   6     2698.40     2852.59     90.48 o 
   4   3   6      439.71      427.82     45.55 o 
   5   3   6      427.10      397.12     59.36 o 
   6   3   6       46.76       85.98     60.89 o 
   7   3   6        0.21      -25.96     61.73 o 
   8   3   6       87.22      141.22     72.67 o 
   9   3   6        4.92       81.46    116.35 o 
  10   3   6        0.53       -8.02    150.17 o 
  -9   4   6      551.62      522.67    115.91 o 
  -8   4   6       30.02       72.70     99.66 o 
  -7   4   6     2435.61     2221.84    401.95 o 
  -6   4   6      110.91      146.03     53.31 o 
  -5   4   6      659.97      644.51     59.45 o 
  -4   4   6       57.45       45.44     34.97 o 
  -3   4   6     2841.18     2667.14    158.12 o 
  -2   4   6      217.46      238.22     65.16 o 
  -1   4   6     1835.65     1612.07     58.78 o 
   0   4   6     1718.00     1820.13     66.39 o 
   1   4   6     5304.78     5395.63    177.40 o 
   2   4   6     5273.54     5223.69     99.45 o 
   3   4   6     3470.32     3409.87     83.41 o 
   4   4   6        6.72       36.12     50.32 o 
   5   4   6     1941.34     1753.24     82.41 o 
   6   4   6      598.21      616.73    102.81 o 
   7   4   6      540.48      604.91     69.98 o 
   8   4   6       39.14       35.47     67.66 o 
   9   4   6      338.77      312.59    119.80 o 
  -9   5   6        2.16      161.72     89.29 o 
  -8   5   6       11.38      173.66     73.16 o 
  -7   5   6      124.47      184.31     67.50 o 
  -6   5   6      336.15      466.10     70.59 o 
  -5   5   6       81.39       53.24     47.17 o 
  -4   5   6      681.26      670.78     52.87 o 
  -3   5   6        0.72        1.19     32.43 o 
  -2   5   6     1088.31     1166.60     58.05 o 
  -1   5   6       47.94      129.84     31.68 o 
   0   5   6     3412.32     3323.79    146.62 o 
   1   5   6     1256.84     1231.57     58.18 o 
   2   5   6     1910.82     1833.43     59.48 o 
   3   5   6     1544.15     1471.85     62.15 o 
   4   5   6      134.11      180.00     53.10 o 
   5   5   6       67.17      106.12     47.36 o 
   6   5   6       22.13       47.64     47.01 o 
   7   5   6        0.04       46.23     58.34 o 
   8   5   6       44.53      117.94     70.33 o 
   9   5   6       40.67       92.92    200.25 o 
  -8   6   6       14.77      -70.01    150.80 o 
  -7   6   6       15.39       31.39     70.77 o 
  -6   6   6      530.34      457.33     76.57 o 
  -5   6   6      297.35      305.65    115.53 o 
  -4   6   6       33.90       22.55     48.64 o 
  -3   6   6      729.46      787.53     57.38 o 
  -2   6   6      452.07      373.92     43.29 o 
  -1   6   6      280.70      375.48     83.53 o 
   0   6   6      136.60      116.70     35.65 o 
   1   6   6        2.41       69.72     50.06 o 
   2   6   6      485.73      560.21     57.00 o 
   3   6   6      333.79      394.46     50.62 o 
   4   6   6       65.01       25.99     49.76 o 
   5   6   6      437.31      502.13     74.59 o 
   6   6   6       18.87      116.09     97.94 o 
   7   6   6       90.36      127.93     78.72 o 
   8   6   6        4.87      -36.11    176.33 o 
  -8   7   6      170.18      155.33     79.95 o 
  -7   7   6        0.20       62.98     72.00 o 
  -6   7   6      912.81     1070.91    103.81 o 
  -5   7   6      249.12      222.04     65.04 o 
  -4   7   6       72.79       64.92     51.54 o 
  -3   7   6       95.18       78.91     43.19 o 
  -2   7   6     1108.28     1187.58    171.11 o 
  -1   7   6      340.71      448.01     87.59 o 
   0   7   6      873.83      901.00     61.72 o 
   1   7   6        2.05       28.56     32.38 o 
   2   7   6      856.42      863.71     80.69 o 
   3   7   6     1033.56     1024.06     83.10 o 
   4   7   6     1483.89     1562.55     90.64 o 
   5   7   6      179.52      158.44     60.77 o 
   6   7   6      369.53      386.35     84.77 o 
   7   7   6       50.77      111.62    169.81 o 
   8   7   6      316.43      523.46    241.34 o 
  -7   8   6       37.54      104.53     77.64 o 
  -6   8   6       32.37      -60.24     75.86 o 
  -5   8   6        0.50       -7.28     88.55 o 
  -4   8   6      354.47      296.23     67.66 o 
  -3   8   6      241.27      406.53     70.08 o 
  -2   8   6       18.20      120.08    154.36 o 
  -1   8   6      215.49      203.40     46.07 o 
   0   8   6      116.81      198.11     45.02 o 
   1   8   6      736.39      564.53     65.66 o 
   2   8   6        7.99       94.56     44.57 o 
   3   8   6       68.56      218.38     53.92 o 
   4   8   6       93.39      173.08     89.05 o 
   5   8   6       34.23      246.00     85.27 o 
   6   8   6        2.26      -19.66     83.56 o 
   7   8   6       34.20      229.27    163.45 o 
  -5   9   6       73.94       75.67     73.87 o 
  -4   9   6      282.89      349.70     80.93 o 
  -3   9   6      182.18      149.95    162.60 o 
  -2   9   6       93.37      246.59     68.00 o 
  -1   9   6        0.66       48.97     49.66 o 
   0   9   6      266.01      257.14     49.95 o 
   1   9   6        0.06      -47.63     42.90 o 
   2   9   6      307.65      387.64     62.36 o 
   3   9   6        0.79       14.50    163.83 o 
   4   9   6      308.39      440.63    170.42 o 
   5   9   6        0.00       26.48     96.55 o 
  -4  10   6      240.93      308.74    100.28 o 
  -3  10   6      100.69      164.84     87.47 o 
  -2  10   6        1.83       -6.23     57.73 o 
  -1  10   6      450.67      405.82     67.77 o 
   0  10   6       21.19       53.58     53.62 o 
   1  10   6      293.45      312.34     64.36 o 
   2  10   6        1.10      -15.22     74.51 o 
   3  10   6      112.07      143.58     83.94 o 
   4  10   6       11.30      -30.90     87.79 o 
  -9   0   7      676.72      710.52    189.59 o 
  -7   0   7      183.53      238.88    117.45 o 
  -5   0   7        6.69      -16.38     50.56 o 
  -3   0   7     9381.74     9238.62    226.24 o 
  -1   0   7    26761.91    26083.61    379.41 o 
   1   0   7      124.15      105.76     17.68 o 
   3   0   7    16805.77    16199.76    329.69 o 
   5   0   7      540.24      564.36     90.08 o 
   7   0   7     1567.55     1565.80    111.77 o 
   9   0   7      489.20      633.40    176.10 o 
 -10   1   7      117.39       62.06    140.55 o 
  -9   1   7       15.56      -28.42    106.03 o 
  -8   1   7       56.61       45.30     98.02 o 
  -7   1   7      296.87      298.27     76.32 o 
  -6   1   7       97.04       46.47     49.49 o 
  -5   1   7     1234.41     1274.55     52.85 o 
  -4   1   7      415.04      472.93     32.81 o 
  -3   1   7      146.65      176.38     60.41 o 
  -2   1   7     7582.61     7703.19    202.51 o 
  -1   1   7     8370.15     8208.29    108.51 o 
   0   1   7      707.70      694.93     21.55 o 
   1   1   7     2201.60     2339.15     48.52 o 
   2   1   7     5361.65     5574.88     80.79 o 
   3   1   7     2353.88     2439.31    151.56 o 
   4   1   7      369.77      449.48     48.19 o 
   5   1   7     4083.94     4040.82    122.28 o 
   6   1   7      563.13      552.07     80.77 o 
   7   1   7      363.78      413.49     58.12 o 
   8   1   7        7.37        3.35     55.00 o 
   9   1   7       55.07       89.42    101.58 o 
  10   1   7       97.55      118.72    132.32 o 
 -10   2   7      157.91       47.80    150.81 o 
  -9   2   7       12.02       64.73    113.01 o 
  -8   2   7      200.72       66.43     83.42 o 
  -7   2   7       98.41      163.84     76.72 o 
  -6   2   7        1.55      -16.93     48.87 o 
  -5   2   7     6065.16     6090.93    158.58 o 
  -4   2   7        5.49       -0.64     36.98 o 
  -3   2   7       16.43       20.45     28.59 o 
  -2   2   7     3314.19     3274.52     73.28 o 
  -1   2   7     4672.90     4490.04    218.32 o 
   0   2   7      288.58      287.36     21.11 o 
   1   2   7     4783.18     5026.61     86.36 o 
   2   2   7     1870.80     1891.09     86.96 o 
   3   2   7     1320.79     1260.18     57.83 o 
   4   2   7     1957.07     1879.32     78.77 o 
   5   2   7     1378.92     1453.99     85.32 o 
   6   2   7      647.87      677.01     70.80 o 
   7   2   7        1.84        4.30     61.11 o 
   8   2   7       11.71       18.98     58.67 o 
   9   2   7        2.74       92.66    109.45 o 
  10   2   7      110.30       86.68    136.17 o 
 -10   3   7       14.60       49.30    139.34 o 
  -9   3   7      130.46      243.74    104.19 o 
  -8   3   7     1473.69     1464.08    138.46 o 
  -7   3   7      949.64      876.49    112.88 o 
  -6   3   7      563.27      637.06     62.64 o 
  -5   3   7        2.98       -3.17     40.33 o 
  -4   3   7     1466.22     1288.07     62.42 o 
  -3   3   7       50.35       19.51     27.02 o 
  -2   3   7      994.24      893.41     45.89 o 
  -1   3   7      211.42      239.48     26.92 o 
   0   3   7     1381.58     1417.63     48.65 o 
   1   3   7       50.48       95.13     23.55 o 
   2   3   7     3833.62     3664.48    112.16 o 
   3   3   7     3579.49     3901.04    104.23 o 
   4   3   7      129.68       96.92     36.03 o 
   5   3   7       14.76       54.55     51.51 o 
   6   3   7      923.32      953.16     82.93 o 
   7   3   7       74.27       15.78     63.16 o 
   8   3   7      256.62      336.70     81.58 o 
   9   3   7       28.05       21.53    118.71 o 
  10   3   7       20.22       36.44    139.37 o 
  -9   4   7      208.95      183.44    128.60 o 
  -8   4   7      531.54      628.87    205.27 o 
  -7   4   7      384.35      508.76     81.57 o 
  -6   4   7      591.06      486.84     68.53 o 
  -5   4   7      648.20      577.61     70.95 o 
  -4   4   7      245.71      210.03     39.63 o 
  -3   4   7      263.88      283.23    157.47 o 
  -2   4   7      181.25      177.51     31.37 o 
  -1   4   7      221.41      272.69     31.71 o 
   0   4   7     2249.71     2113.30     66.71 o 
   1   4   7     4268.63     4097.05    177.52 o 
   2   4   7    13046.93    12660.20    366.73 o 
   3   4   7        0.61        5.71     26.12 o 
   4   4   7      241.98      231.15     44.47 o 
   5   4   7       62.21      148.96     44.36 o 
   6   4   7      475.50      502.30     61.15 o 
   7   4   7        8.31       48.43     52.89 o 
   8   4   7       97.94      118.86     90.37 o 
   9   4   7        0.32      128.50    116.26 o 
  -9   5   7        3.13       12.69    134.20 o 
  -8   5   7        1.98       82.03     69.42 o 
  -7   5   7        0.45       92.77     66.80 o 
  -6   5   7       90.14       68.65     54.87 o 
  -5   5   7      128.80       76.48     46.38 o 
  -4   5   7      231.25      224.83     41.51 o 
  -3   5   7      196.88      124.23     36.00 o 
  -2   5   7       53.85       99.25     43.43 o 
  -1   5   7      132.78      138.39     41.71 o 
   0   5   7      673.93      673.55     45.69 o 
   1   5   7      289.87      296.72     37.05 o 
   2   5   7       48.47      129.00     29.79 o 
   3   5   7       45.49       58.67     35.06 o 
   4   5   7      341.32      271.70     47.73 o 
   5   5   7       28.66       61.42     45.70 o 
   6   5   7       71.28       49.55     49.98 o 
   7   5   7        7.68       39.76     56.30 o 
   8   5   7      377.22      384.65     80.07 o 
   9   5   7        0.27       85.79    225.55 o 
  -8   6   7        6.55       50.70     75.28 o 
  -7   6   7      202.18       65.26     86.25 o 
  -6   6   7      866.07     1012.92     96.73 o 
  -5   6   7      454.41      466.99     68.82 o 
  -4   6   7      403.28      408.48     51.61 o 
  -3   6   7     1402.77     1334.70     85.06 o 
  -2   6   7       85.14      147.68     47.91 o 
  -1   6   7      254.36      232.37     73.25 o 
   0   6   7       39.04       77.24     68.73 o 
   1   6   7     1064.68     1030.44     59.26 o 
   2   6   7     2579.72     2432.24     73.40 o 
   3   6   7     4163.77     3906.51    120.85 o 
   4   6   7      136.83      205.26     56.69 o 
   5   6   7      366.14      303.31     68.12 o 
   6   6   7      478.15      580.14     84.64 o 
   7   6   7      467.07      437.21    163.60 o 
   8   6   7      109.06       59.18    175.18 o 
  -8   7   7       20.26       53.48     73.30 o 
  -7   7   7      206.72      156.53     71.07 o 
  -6   7   7      155.48      178.02     72.80 o 
  -5   7   7       95.32      130.71     68.88 o 
  -4   7   7        2.29       12.79     50.11 o 
  -3   7   7      202.44      166.06     52.71 o 
  -2   7   7       80.16      155.39     43.20 o 
  -1   7   7     1300.47     1242.19    123.70 o 
   0   7   7       78.70      190.01     46.80 o 
   1   7   7      234.64      271.33     71.64 o 
   2   7   7       24.68       70.11     95.91 o 
   3   7   7      964.08      830.12     86.75 o 
   4   7   7       88.66      117.95     86.25 o 
   5   7   7       38.29        8.75     47.79 o 
   6   7   7       37.28      139.07    138.46 o 
   7   7   7      289.70      305.66    181.62 o 
   8   7   7        1.07      -66.62    208.37 o 
  -7   8   7       86.40      128.45     75.32 o 
  -6   8   7       14.61      -98.20     75.09 o 
  -5   8   7      736.38      707.29     91.53 o 
  -4   8   7       15.95       85.42     63.81 o 
  -3   8   7      126.40      249.24     60.50 o 
  -2   8   7        4.11       49.61     46.34 o 
  -1   8   7       75.58      101.95     43.88 o 
   0   8   7      263.02      208.25     45.63 o 
   1   8   7       63.41       90.41     63.36 o 
   2   8   7      246.93      344.69    111.09 o 
   3   8   7      631.59      600.85     62.58 o 
   4   8   7       18.90      175.27     82.33 o 
   5   8   7      190.49      380.69    181.69 o 
   6   8   7       68.06      168.93     94.32 o 
   7   8   7       80.78      117.85    122.30 o 
  -5   9   7       27.53       84.85    139.38 o 
  -4   9   7       87.98      190.10     70.59 o 
  -3   9   7       15.54      -45.67     88.32 o 
  -2   9   7       29.87       51.74     58.15 o 
  -1   9   7      216.34      254.78     56.29 o 
   0   9   7      331.70      365.16     50.77 o 
   1   9   7      188.41      159.72     52.29 o 
   2   9   7       25.93       67.66    132.02 o 
   3   9   7       24.90      104.77    124.39 o 
   4   9   7      442.57      529.73    104.42 o 
   5   9   7       11.72      -29.24    111.01 o 
  -4  10   7      112.04      157.29     78.74 o 
  -3  10   7        2.60        3.50     65.57 o 
  -2  10   7      136.93      112.17     70.38 o 
  -1  10   7       37.41      145.56     55.08 o 
   0  10   7      162.58      190.81     60.59 o 
   1  10   7       11.50     -100.99     86.09 o 
   2  10   7      212.97      380.08    115.26 o 
   3  10   7       32.74      -23.11     99.85 o 
 -10   0   8      432.44      478.31    221.87 o 
  -8   0   8       63.41      -16.02    129.10 o 
  -6   0   8     3218.41     3212.14    149.42 o 
  -4   0   8     1954.27     1919.34     66.01 o 
  -2   0   8    12454.92    12623.33    272.69 o 
   0   0   8    22974.56    22733.63    332.93 o 
   2   0   8      156.43      126.18     30.63 o 
   4   0   8     6962.18     6835.97    184.75 o 
   6   0   8     1557.62     1610.11    105.01 o 
   8   0   8       31.72      -10.92     76.85 o 
  10   0   8      371.32      221.79    176.02 o 
 -10   1   8       47.32       72.60    139.03 o 
  -9   1   8      201.96      125.83    166.59 o 
  -8   1   8      118.23        8.65     86.75 o 
  -7   1   8      327.32      316.20     72.34 o 
  -6   1   8        1.87       56.44     51.82 o 
  -5   1   8       31.90       45.72     25.87 o 
  -4   1   8      374.50      481.99     45.43 o 
  -3   1   8     5368.31     5206.91    157.47 o 
  -2   1   8      698.11      712.67     38.00 o 
  -1   1   8      885.21      898.09     31.02 o 
   0   1   8     5944.73     6169.95     84.25 o 
   1   1   8    10150.78    10211.32    128.18 o 
   2   1   8     2467.40     2442.25     46.31 o 
   3   1   8       41.98       14.52     17.37 o 
   4   1   8      969.24     1054.33     51.94 o 
   5   1   8     1075.55     1039.80     71.51 o 
   6   1   8      133.08       99.15     45.58 o 
   7   1   8      103.93      132.30     53.33 o 
   8   1   8       27.98       30.46     53.15 o 
   9   1   8      261.72      183.87    112.97 o 
  10   1   8        0.96      -20.05    131.80 o 
 -10   2   8       23.67      -54.88    176.40 o 
  -9   2   8        3.55       62.71    101.14 o 
  -8   2   8       47.13      115.66     87.85 o 
  -7   2   8        5.50       43.22     62.37 o 
  -6   2   8     1355.49     1206.26     82.37 o 
  -5   2   8      385.23      447.21    135.85 o 
  -4   2   8     3588.46     3547.28    139.53 o 
  -3   2   8      650.11      654.15     40.47 o 
  -2   2   8      239.47      233.21     28.46 o 
  -1   2   8      104.05      131.39     22.20 o 
   0   2   8      424.54      433.91     22.54 o 
   1   2   8    12266.81    12816.98    162.33 o 
   2   2   8      270.21      277.35     25.49 o 
   3   2   8      100.65      235.04     74.42 o 
   4   2   8     2477.37     2473.94    109.00 o 
   5   2   8     1203.76     1190.06     74.48 o 
   6   2   8      994.24      989.79     77.92 o 
   7   2   8      221.71      280.41     66.68 o 
   8   2   8      207.48      254.01     64.57 o 
   9   2   8      183.65      330.95    121.79 o 
  10   2   8       41.98       94.68    146.26 o 
 -10   3   8       40.27      154.36    120.26 o 
  -9   3   8      265.48      301.99    154.25 o 
  -8   3   8       16.65       72.49     85.10 o 
  -7   3   8     1566.94     1412.89    124.15 o 
  -6   3   8      272.87      301.17     52.82 o 
  -5   3   8      349.94      346.87     67.27 o 
  -4   3   8       89.73      125.77     36.51 o 
  -3   3   8     2910.14     2730.47    100.97 o 
  -2   3   8      519.84      571.91     39.16 o 
  -1   3   8     7551.41     6955.48    202.05 o 
   0   3   8      363.92      352.28     42.43 o 
   1   3   8    12416.87    11972.89    374.11 o 
   2   3   8     4803.49     5007.42    125.45 o 
   3   3   8     1909.48     1866.73     59.05 o 
   4   3   8       33.59       18.57     35.04 o 
   5   3   8     2650.20     2584.58    103.48 o 
   6   3   8      168.17      188.08     62.33 o 
   7   3   8      245.81      385.69     76.74 o 
   8   3   8        7.35       67.91     74.33 o 
   9   3   8       79.08       -2.52    117.72 o 
  10   3   8        1.05      117.07    147.71 o 
  -9   4   8        5.90       42.54     95.71 o 
  -8   4   8        3.82       74.40    145.12 o 
  -7   4   8        1.21       -0.54    111.97 o 
  -6   4   8       53.71       -6.66     47.73 o 
  -5   4   8      103.42       75.53     36.14 o 
  -4   4   8      627.19      744.81    114.69 o 
  -3   4   8       20.58       11.25     51.06 o 
  -2   4   8     1060.64     1053.98     52.93 o 
  -1   4   8       27.06        3.93     25.56 o 
   0   4   8      113.37       99.47     27.48 o 
   1   4   8      888.42      892.44     46.52 o 
   2   4   8     1729.45     1569.09     90.26 o 
   3   4   8      178.29      203.06     26.66 o 
   4   4   8      473.59      543.59     53.79 o 
   5   4   8       74.66       74.27     44.59 o 
   6   4   8      402.81      392.39     57.53 o 
   7   4   8        7.48      -35.44     48.46 o 
   8   4   8       27.12        6.83     64.09 o 
   9   4   8       19.81       34.88    165.82 o 
  -9   5   8        2.25       16.95     82.80 o 
  -8   5   8        5.14       -1.72     68.89 o 
  -7   5   8      637.93      669.63     86.60 o 
  -6   5   8       60.53      138.07     92.50 o 
  -5   5   8      255.21      303.46     49.63 o 
  -4   5   8       66.22        0.21     32.98 o 
  -3   5   8     1749.21     1705.36     92.24 o 
  -2   5   8     1804.95     1841.03    116.87 o 
  -1   5   8     1106.72     1097.12     57.69 o 
   0   5   8      276.06      246.62     35.02 o 
   1   5   8      238.19      234.12     45.58 o 
   2   5   8      945.11      900.43     45.03 o 
   3   5   8     2393.16     2200.66    236.62 o 
   4   5   8      105.00       82.74     41.82 o 
   5   5   8      621.90      709.35     65.17 o 
   6   5   8      222.54      208.43     59.47 o 
   7   5   8      643.77      749.78     76.81 o 
   8   5   8       26.61       65.70     91.62 o 
   9   5   8      192.11       99.97    202.01 o 
  -8   6   8      244.47      198.15    104.38 o 
  -7   6   8       57.74      131.21     66.70 o 
  -6   6   8      535.45      634.54     85.99 o 
  -5   6   8      137.23      114.36     55.35 o 
  -4   6   8      914.38      983.05    199.52 o 
  -3   6   8       20.76       64.94     78.16 o 
  -2   6   8     2906.22     2739.78     95.20 o 
  -1   6   8        1.13      -24.46     73.67 o 
   0   6   8     2275.93     2135.23     79.97 o 
   1   6   8       18.72       32.69     44.73 o 
   2   6   8     1773.68     1676.13     73.94 o 
   3   6   8     1077.10     1040.64     97.32 o 
   4   6   8      456.41      489.16     87.09 o 
   5   6   8      501.42      403.56    125.31 o 
   6   6   8      355.12      351.23     93.80 o 
   7   6   8       10.40       17.17    140.30 o 
   8   6   8      161.51      252.07    204.46 o 
  -8   7   8        4.90      -98.69     65.79 o 
  -7   7   8       59.09       84.12     67.24 o 
  -6   7   8       49.88       19.58     62.26 o 
  -5   7   8       18.32       12.28     54.88 o 
  -4   7   8       23.59      -11.77     48.64 o 
  -3   7   8        0.30       57.77     43.50 o 
  -2   7   8       14.20       17.56     40.29 o 
  -1   7   8       54.79      132.09     56.00 o 
   0   7   8      191.94      162.67     40.09 o 
   1   7   8       14.27        6.10     93.76 o 
   2   7   8       28.87      113.22     42.11 o 
   3   7   8       12.88      115.79     48.66 o 
   4   7   8       72.72      178.56    105.34 o 
   5   7   8        0.01       15.77     79.67 o 
   6   7   8        6.25      177.15     98.66 o 
   7   7   8       14.30        0.34    112.48 o 
   8   7   8        7.31      108.92    140.22 o 
  -7   8   8       26.10       18.01     68.96 o 
  -6   8   8      317.92      327.10     83.74 o 
  -5   8   8       64.91      128.84     70.33 o 
  -4   8   8      982.33     1043.76    121.97 o 
  -3   8   8       51.73       75.90     47.97 o 
  -2   8   8      648.73      616.33     60.33 o 
  -1   8   8       30.74       52.82     41.49 o 
   0   8   8      398.00      402.59     54.02 o 
   1   8   8       66.78      157.37     64.17 o 
   2   8   8      958.00     1062.41     75.57 o 
   3   8   8      585.37      598.87     65.23 o 
   4   8   8     1490.10     1448.31    316.93 o 
   5   8   8       16.31       67.37     87.44 o 
   6   8   8      352.46      613.42    178.51 o 
   7   8   8        1.16       91.17    138.84 o 
  -5   9   8      159.39      136.70     75.44 o 
  -4   9   8      116.17       99.22     68.41 o 
  -3   9   8      231.57      270.87     84.37 o 
  -2   9   8        1.74       -2.64     53.24 o 
  -1   9   8      801.34      683.00    138.76 o 
   0   9   8      142.46       98.29     44.77 o 
   1   9   8      452.01      310.86     56.00 o 
   2   9   8        0.96        0.60     63.86 o 
   3   9   8      102.64      206.26     81.01 o 
   4   9   8       29.71       27.77     82.41 o 
   5   9   8      159.43      258.52    101.76 o 
  -3  10   8       22.62       -4.78     64.45 o 
  -2  10   8        2.47       67.96     66.21 o 
  -1  10   8        2.37       77.03     54.39 o 
   0  10   8       14.28       -5.41     80.19 o 
   1  10   8        0.29      -78.34     67.91 o 
   2  10   8        2.77      -54.10     73.04 o 
   3  10   8        0.05      -24.48    109.94 o 
  -9   0   9      315.99      295.46    167.66 o 
  -7   0   9       20.97       56.73     80.50 o 
  -5   0   9     1978.22     2039.97     68.35 o 
  -3   0   9      307.79      416.06     53.43 o 
  -1   0   9     5438.06     5561.59    100.35 o 
   1   0   9      200.08      206.27     21.12 o 
   3   0   9       10.12       11.92     23.95 o 
   5   0   9     2410.95     2338.64    110.67 o 
   7   0   9      117.42      121.07     69.61 o 
   9   0   9      110.49      161.45    148.11 o 
 -10   1   9      120.37      190.12    146.90 o 
  -9   1   9      637.55      706.90    133.25 o 
  -8   1   9       12.21      -53.72     63.71 o 
  -7   1   9      487.60      549.89     74.57 o 
  -6   1   9        0.88      -40.05     55.93 o 
  -5   1   9        5.93       -3.12     30.64 o 
  -4   1   9        9.11       65.19     35.15 o 
  -3   1   9      767.32      696.58     42.46 o 
  -2   1   9     1333.91     1260.05     46.66 o 
  -1   1   9     1330.69     1308.54     48.56 o 
   0   1   9     9108.58     9141.69    221.13 o 
   1   1   9     9548.20     9087.03    215.41 o 
   2   1   9      377.48      386.67     22.02 o 
   3   1   9      135.68      113.85     19.21 o 
   4   1   9      862.09      809.82     42.01 o 
   5   1   9      728.49      791.64     65.22 o 
   6   1   9        0.99      -21.74     42.14 o 
   7   1   9     1316.42     1306.48     77.85 o 
   8   1   9      426.58      442.13     63.63 o 
   9   1   9      170.08      338.50    122.12 o 
  10   1   9        0.15       75.84    133.80 o 
 -10   2   9       90.38       87.01    139.90 o 
  -9   2   9       11.94       18.30    102.97 o 
  -8   2   9      557.27      592.94    104.90 o 
  -7   2   9      559.42      542.50     77.40 o 
  -6   2   9     1808.49     1850.90     96.18 o 
  -5   2   9     1442.85     1455.16    103.11 o 
  -4   2   9     1227.75     1269.24     59.39 o 
  -3   2   9     3053.52     3066.27     92.29 o 
  -2   2   9        5.47       14.27     23.91 o 
  -1   2   9      215.34      214.47     24.72 o 
   0   2   9     6181.01     6262.13     92.31 o 
   1   2   9       39.31       67.60     20.69 o 
   2   2   9     4034.70     4202.72     81.39 o 
   3   2   9     2749.17     2700.92     70.19 o 
   4   2   9     1042.45     1061.77     63.25 o 
   5   2   9     3339.65     3441.14    116.17 o 
   6   2   9     1277.10     1144.69     83.51 o 
   7   2   9       37.46      280.34    201.06 o 
   8   2   9      141.72      122.99     59.61 o 
   9   2   9        0.76      -24.44    161.38 o 
  10   2   9       20.01       58.35    144.47 o 
 -10   3   9       45.15       66.26    113.36 o 
  -9   3   9        6.11      100.02    103.08 o 
  -8   3   9        1.04       83.31     91.15 o 
  -7   3   9       54.79       17.04     77.70 o 
  -6   3   9       19.53       31.54     43.54 o 
  -5   3   9      126.59      123.64     42.21 o 
  -4   3   9      261.45      248.70     59.53 o 
  -3   3   9      844.24      804.30     48.43 o 
  -2   3   9      611.37      625.14     41.84 o 
  -1   3   9       19.50       49.70     39.48 o 
   0   3   9     2796.44     2621.53     86.05 o 
   1   3   9      608.41      682.77     33.25 o 
   2   3   9     1193.61     1202.14     43.96 o 
   3   3   9       25.03      -11.68     25.13 o 
   4   3   9      561.66      538.96     47.95 o 
   5   3   9      426.03      278.73     91.20 o 
   6   3   9     1444.85     1278.17     87.51 o 
   7   3   9       73.11       64.08     61.97 o 
   8   3   9      720.98      665.19     91.18 o 
   9   3   9        3.26      102.18    121.86 o 
  10   3   9       85.01      131.48    211.90 o 
  -9   4   9      133.47        7.67    114.15 o 
  -8   4   9      689.38      833.12    111.21 o 
  -7   4   9      164.72      183.33     69.68 o 
  -6   4   9        4.29       -1.63     50.26 o 
  -5   4   9       35.78       27.91     38.42 o 
  -4   4   9     1283.57     1225.59    103.42 o 
  -3   4   9      176.22      164.81     50.60 o 
  -2   4   9     3795.05     3741.23    100.10 o 
  -1   4   9      707.32      791.81     77.43 o 
   0   4   9      491.78      464.06     37.59 o 
   1   4   9      104.77      116.21     30.40 o 
   2   4   9      312.19      307.53     34.43 o 
   3   4   9      175.61      148.52     27.16 o 
   4   4   9     1064.70     1072.48     98.58 o 
   5   4   9      114.58      121.87     44.67 o 
   6   4   9      300.40      268.21     55.36 o 
   7   4   9      118.71      100.65     57.33 o 
   8   4   9      462.21      434.95     93.94 o 
   9   4   9        8.47      108.94    183.46 o 
  -9   5   9       21.16      141.54     91.10 o 
  -8   5   9       35.18      -21.65     68.40 o 
  -7   5   9       75.81      119.89     64.27 o 
  -6   5   9      505.68      472.00     72.37 o 
  -5   5   9      396.48      451.78     65.59 o 
  -4   5   9      155.76      184.16     51.75 o 
  -3   5   9      384.66      350.41     45.53 o 
  -2   5   9     1576.15     1588.69    150.49 o 
  -1   5   9      904.48      923.90     52.60 o 
   0   5   9      107.67      140.54     33.04 o 
   1   5   9      790.72      761.63     62.33 o 
   2   5   9     4302.92     4307.94    115.00 o 
   3   5   9      252.28      271.21     36.45 o 
   4   5   9      292.88      262.86     40.94 o 
   5   5   9       77.29      114.15     49.72 o 
   6   5   9       45.40       -7.43     70.05 o 
   7   5   9       87.46      168.51     87.18 o 
   8   5   9      143.95      184.27    106.63 o 
   9   5   9       26.09       61.71    197.18 o 
  -8   6   9        7.95       28.87     70.61 o 
  -7   6   9       49.78       27.50     79.58 o 
  -6   6   9      316.05      194.27    168.05 o 
  -5   6   9      503.00      422.76     90.85 o 
  -4   6   9      281.11      348.35     49.58 o 
  -3   6   9      265.34      236.57     42.82 o 
  -2   6   9      288.41      371.90     95.45 o 
  -1   6   9      283.96      367.97     41.38 o 
   0   6   9      849.39      979.52     57.63 o 
   1   6   9      895.66      872.46     55.93 o 
   2   6   9        3.00       28.12     30.36 o 
   3   6   9     1579.80     1577.28     92.50 o 
   4   6   9     1284.59     1238.49    149.72 o 
   5   6   9        3.65       59.08     52.66 o 
   6   6   9      354.39      438.24    156.69 o 
   7   6   9      241.88      271.03     85.99 o 
   8   6   9        2.87      -28.07     88.49 o 
  -8   7   9       20.14      -98.96     65.98 o 
  -7   7   9      221.75      136.77     74.79 o 
  -6   7   9       53.34       44.25     64.52 o 
  -5   7   9      803.47      815.06     89.54 o 
  -4   7   9       19.03       -5.92     50.37 o 
  -3   7   9     1340.79     1484.52     91.81 o 
  -2   7   9        8.00       99.57     45.96 o 
  -1   7   9      600.10      600.96     54.18 o 
   0   7   9      125.92      196.94     75.40 o 
   1   7   9      546.45      621.41     54.79 o 
   2   7   9        5.45       33.28     40.78 o 
   3   7   9     3659.69     3530.29    121.30 o 
   4   7   9      275.75      459.79    152.48 o 
   5   7   9      367.31      312.16     92.06 o 
   6   7   9        5.98      125.30    103.51 o 
   7   7   9      199.06      484.23    215.54 o 
  -7   8   9       34.56      230.67     77.84 o 
  -6   8   9       67.66       22.57     67.39 o 
  -5   8   9      631.65      556.22     90.69 o 
  -4   8   9        7.29       13.28     59.23 o 
  -3   8   9      217.86      212.80     54.15 o 
  -2   8   9       35.01       15.99     42.74 o 
  -1   8   9      723.68      782.26     65.19 o 
   0   8   9      210.27      312.03     49.18 o 
   1   8   9      916.95      953.48     67.81 o 
   2   8   9       59.79       50.33    103.11 o 
   3   8   9      577.07      681.80     95.21 o 
   4   8   9      480.35      486.89    111.35 o 
   5   8   9       81.76      213.29     87.32 o 
   6   8   9       36.95       16.97    171.54 o 
  -5   9   9      247.05      363.74    223.51 o 
  -4   9   9       96.15       56.45     69.01 o 
  -3   9   9      390.65      355.92     80.08 o 
  -2   9   9      364.58      364.40     65.58 o 
  -1   9   9       17.90       32.00     48.35 o 
   0   9   9      207.66      238.93     54.23 o 
   1   9   9      134.62       69.66     64.12 o 
   2   9   9      169.54      206.06     74.33 o 
   3   9   9      188.50      253.63     81.12 o 
   4   9   9       29.98      139.46     89.57 o 
   5   9   9      337.49      336.36    119.56 o 
  -3  10   9        0.44       98.34     71.36 o 
  -2  10   9      295.52      381.49    100.77 o 
  -1  10   9        0.28      -33.43     59.05 o 
   0  10   9      436.01      529.25     90.81 o 
   1  10   9        1.05       43.72     73.63 o 
   2  10   9       95.92      141.02     88.87 o 
   3  10   9        8.50      163.80     95.21 o 
 -10   0  10       40.22       35.19    194.80 o 
  -8   0  10      184.98      202.78    143.97 o 
  -6   0  10        4.25       35.80     64.78 o 
  -4   0  10     7455.64     8135.27    226.54 o 
  -2   0  10      448.23      416.52     27.29 o 
   0   0  10     2661.89     2641.86     59.45 o 
   2   0  10     1474.28     1461.15     72.18 o 
   4   0  10     1530.84     1560.07     60.37 o 
   6   0  10      124.33      106.60     80.73 o 
   8   0  10      507.26      426.43     89.99 o 
  10   0  10       84.86        4.52    194.88 o 
 -10   1  10      150.27       -0.22    241.87 o 
  -9   1  10       22.27       95.77     97.09 o 
  -8   1  10       13.69      -53.12     65.04 o 
  -7   1  10       86.02      118.75     97.94 o 
  -6   1  10     1578.16     1771.06     81.21 o 
  -5   1  10      377.57      360.96     54.51 o 
  -4   1  10     7290.52     7073.04    146.06 o 
  -3   1  10     2769.24     2602.26    234.94 o 
  -2   1  10     3164.60     2831.18     68.71 o 
  -1   1  10      570.04      620.85     45.56 o 
   0   1  10     6099.03     6018.15     85.04 o 
   1   1  10      490.11      556.40     62.37 o 
   2   1  10     3230.81     3196.55     56.74 o 
   3   1  10       19.08       49.15     19.05 o 
   4   1  10     2375.96     2344.66     62.60 o 
   5   1  10      393.09      346.72     34.01 o 
   6   1  10     1526.21     1345.14    124.90 o 
   7   1  10      230.46      204.20     53.63 o 
   8   1  10       27.27       45.55     54.34 o 
   9   1  10       65.72       10.07    107.02 o 
  10   1  10      171.70      316.43    138.66 o 
 -10   2  10       56.01      286.01    120.56 o 
  -9   2  10       13.98      -15.55     90.88 o 
  -8   2  10        2.45       24.46     80.50 o 
  -7   2  10      382.05      538.06    149.42 o 
  -6   2  10      169.73      104.05     53.30 o 
  -5   2  10      139.27      204.86     51.61 o 
  -4   2  10      126.34      152.83     37.50 o 
  -3   2  10     2610.00     2564.62     73.27 o 
  -2   2  10      194.68      240.93     28.94 o 
  -1   2  10     1936.56     2007.42     53.61 o 
   0   2  10      834.44      868.91     50.87 o 
   1   2  10       67.73       76.35     16.93 o 
   2   2  10     1251.67     1251.94     34.42 o 
   3   2  10      844.76      817.64     41.93 o 
   4   2  10      140.30      188.05     35.81 o 
   5   2  10     2423.39     2435.46    121.99 o 
   6   2  10       17.29       32.49     54.44 o 
   7   2  10      133.87      211.78     54.38 o 
   8   2  10       13.12      -17.66     59.84 o 
   9   2  10      101.96       88.41    116.87 o 
  10   2  10      100.25      223.30    150.49 o 
 -10   3  10        9.93       70.06    125.21 o 
  -9   3  10       30.13       12.29    101.65 o 
  -8   3  10      152.37      -99.66    139.22 o 
  -7   3  10       46.46       10.75     72.31 o 
  -6   3  10       40.59       66.02     46.03 o 
  -5   3  10      147.24      124.58     53.47 o 
  -4   3  10     1542.81     1550.66    135.12 o 
  -3   3  10      188.92      200.23     35.97 o 
  -2   3  10     3210.20     3222.18    161.76 o 
  -1   3  10      208.81      257.22     31.03 o 
   0   3  10      491.05      516.92     57.78 o 
   1   3  10     1271.35     1234.19     43.32 o 
   2   3  10      117.93      119.72     25.00 o 
   3   3  10     1520.28     1605.61     57.80 o 
   4   3  10     1030.34     1068.93     52.28 o 
   5   3  10       28.92       -1.01     49.38 o 
   6   3  10        0.55       54.23     55.77 o 
   7   3  10       60.34        7.96     60.71 o 
   8   3  10        0.26       43.51     81.90 o 
   9   3  10       33.33        9.08    121.49 o 
  10   3  10       26.82       17.56    234.52 o 
  -9   4  10      220.45      449.73    135.50 o 
  -8   4  10       31.22       12.60     79.18 o 
  -7   4  10      255.67      380.25     77.48 o 
  -6   4  10      379.86      316.21     53.35 o 
  -5   4  10      271.25      342.01     48.53 o 
  -4   4  10       41.23       68.19     68.27 o 
  -3   4  10      811.92      745.13     51.21 o 
  -2   4  10      408.30      479.92     40.80 o 
  -1   4  10     2392.54     2031.43     70.45 o 
   0   4  10      286.52      328.32     33.95 o 
   1   4  10     1236.51     1218.50     47.85 o 
   2   4  10     1372.90     1338.32     52.72 o 
   3   4  10      173.08      153.85     32.38 o 
   4   4  10        9.48       25.24     33.11 o 
   5   4  10      912.44      946.76     57.37 o 
   6   4  10        7.02       54.70     51.29 o 
   7   4  10       88.76      161.91     63.96 o 
   8   4  10      197.13      233.40    100.28 o 
   9   4  10       30.00       51.98    176.17 o 
  -9   5  10       25.97       38.89    163.95 o 
  -8   5  10       30.56       40.83     70.99 o 
  -7   5  10       54.56      150.38     67.48 o 
  -6   5  10      659.75      633.45     80.94 o 
  -5   5  10      273.61      354.41     50.98 o 
  -4   5  10     1141.47     1008.45     78.94 o 
  -3   5  10        4.15       13.40     32.94 o 
  -2   5  10     4440.44     4525.43    120.77 o 
  -1   5  10       81.17       60.50     30.28 o 
   0   5  10      211.02      164.32     33.59 o 
   1   5  10      603.67      575.02     45.77 o 
   2   5  10     3803.28     3720.59    105.45 o 
   3   5  10      604.94      627.82    112.82 o 
   4   5  10      316.42      379.58     44.29 o 
   5   5  10      231.88      255.60     47.92 o 
   6   5  10       61.63      133.58     49.78 o 
   7   5  10      223.12      168.01     71.21 o 
   8   5  10       73.73       43.53     75.59 o 
   9   5  10       14.23       13.54    132.82 o 
  -8   6  10        7.81       57.02     72.10 o 
  -7   6  10      142.63       58.16     64.13 o 
  -6   6  10        1.53       60.15     60.99 o 
  -5   6  10       15.23       52.18     54.18 o 
  -4   6  10       71.67      105.72     41.71 o 
  -3   6  10      118.91      126.70     38.84 o 
  -2   6  10       85.26      149.96     39.41 o 
  -1   6  10      725.73      761.31     52.74 o 
   0   6  10       93.61      123.64     57.69 o 
   1   6  10       45.15       65.00     33.89 o 
   2   6  10       17.28       20.65     35.83 o 
   3   6  10      208.25      162.30     42.87 o 
   4   6  10       58.21       45.66     45.98 o 
   5   6  10      138.30      147.23     63.56 o 
   6   6  10       81.92       47.94     65.21 o 
   7   6  10      230.75      189.81    130.47 o 
   8   6  10        4.50       58.19     83.99 o 
  -7   7  10        5.98       -6.26     63.76 o 
  -6   7  10      924.77      865.05    100.72 o 
  -5   7  10      159.72      230.02     68.00 o 
  -4   7  10      455.72      442.91     70.50 o 
  -3   7  10       43.85      154.93     44.43 o 
  -2   7  10     1593.61     1516.28     78.74 o 
  -1   7  10       22.74       59.50     37.57 o 
   0   7  10     1330.36     1383.36     72.07 o 
   1   7  10       48.00       60.72     39.55 o 
   2   7  10     1388.62     1427.08     76.74 o 
   3   7  10      665.53      660.90     63.13 o 
   4   7  10     1415.58     1395.66    187.75 o 
   5   7  10       10.70      -19.34     77.66 o 
   6   7  10      568.33      969.47    270.70 o 
   7   7  10        1.85       37.27    108.76 o 
  -7   8  10      109.28      149.60     78.07 o 
  -6   8  10       56.60       87.96     71.14 o 
  -5   8  10      152.24      230.17     76.51 o 
  -4   8  10        0.31      -10.79     56.75 o 
  -3   8  10      323.11      422.19     61.95 o 
  -2   8  10       59.12       56.54     46.99 o 
  -1   8  10       10.84       94.70     45.78 o 
   0   8  10       38.88       12.14     41.59 o 
   1   8  10       24.05      160.39     48.26 o 
   2   8  10       30.64      108.41     67.23 o 
   3   8  10      408.44      509.48     94.95 o 
   4   8  10        5.73       56.58     77.20 o 
   5   8  10       65.15       78.66     98.01 o 
   6   8  10        3.43      108.14    112.14 o 
  -5   9  10       29.23       29.07     64.69 o 
  -4   9  10      174.84      170.93     74.28 o 
  -3   9  10       23.18       40.35     95.75 o 
  -2   9  10      357.63      398.69     64.17 o 
  -1   9  10      110.56      112.59     51.16 o 
   0   9  10      138.65      210.84     56.46 o 
   1   9  10        1.09      -74.69     56.30 o 
   2   9  10      148.15      122.81     70.92 o 
   3   9  10      115.22      187.88     79.47 o 
   4   9  10      416.74      461.10    122.78 o 
   5   9  10        1.63      137.24     99.79 o 
  -3  10  10      205.77      211.39     79.62 o 
  -2  10  10       54.67      118.88     75.52 o 
  -1  10  10      390.88      376.85    161.49 o 
   0  10  10        1.19      100.70     78.93 o 
   1  10  10      689.58      594.50    101.13 o 
   2  10  10        0.27       64.55     84.11 o 
   3  10  10       39.42       53.87     92.01 o 
  -9   0  11      394.29      396.51    177.25 o 
  -7   0  11     1391.25     1364.54    117.68 o 
  -5   0  11     1021.88     1013.11     97.75 o 
  -3   0  11       99.28      211.36     50.21 o 
  -1   0  11     9607.55     9219.15    156.93 o 
   1   0  11     1076.78      987.07     36.86 o 
   3   0  11     1383.87     1283.31     69.76 o 
   5   0  11      536.99      547.96     70.19 o 
   7   0  11      686.60      673.21     88.34 o 
   9   0  11      238.33      267.71    158.92 o 
 -10   1  11       74.43      -21.11    136.86 o 
  -9   1  11       86.61       -6.48     94.97 o 
  -8   1  11      344.38      473.01    177.71 o 
  -7   1  11       52.79        5.96    107.33 o 
  -6   1  11        6.59      -29.48     42.83 o 
  -5   1  11     1345.84     1277.16     69.49 o 
  -4   1  11     3384.97     3294.97    169.89 o 
  -3   1  11      114.75       38.23     30.80 o 
  -2   1  11     2475.96     2522.80     65.52 o 
  -1   1  11     6187.24     6494.80     95.87 o 
   0   1  11       68.27       66.16     15.67 o 
   2   1  11     3431.84     3683.05     70.31 o 
   3   1  11      907.25      924.20     40.68 o 
   4   1  11      243.09      273.67     26.55 o 
   5   1  11     1515.23     1480.92     63.75 o 
   6   1  11      113.61      114.48     37.64 o 
   7   1  11      608.35      687.79    137.67 o 
   8   1  11       12.70       24.60     58.28 o 
   9   1  11       44.01       79.56    110.74 o 
  10   1  11       99.76       64.98    140.66 o 
 -10   2  11      116.16      322.44    124.97 o 
  -9   2  11        0.60       85.95     99.64 o 
  -8   2  11       16.24      -54.44     79.00 o 
  -7   2  11       67.63       -1.48     60.64 o 
  -6   2  11       80.55      115.32     56.52 o 
  -5   2  11       42.74       14.64     41.58 o 
  -4   2  11      141.45      217.88     48.45 o 
  -3   2  11        6.58       41.57     30.55 o 
  -2   2  11       16.87       35.69     25.56 o 
  -1   2  11        8.08       33.73     27.99 o 
   0   2  11       74.93      111.65     27.08 o 
   1   2  11      401.26      421.97     21.25 o 
   2   2  11       46.36       34.09     18.43 o 
   3   2  11     1550.06     1383.70     62.31 o 
   4   2  11      603.46      647.95     45.15 o 
   5   2  11      125.18      158.62     40.31 o 
   6   2  11      364.03      368.26     48.53 o 
   7   2  11       43.69       45.18     52.71 o 
   8   2  11       55.67       54.48     61.19 o 
   9   2  11       33.13      -32.32     92.57 o 
  10   2  11       76.76      326.97    214.58 o 
 -10   3  11      181.09      165.82    140.14 o 
  -9   3  11        3.81      -93.23     97.25 o 
  -8   3  11     1247.38     1112.24    174.64 o 
  -7   3  11       14.04       28.13     70.20 o 
  -6   3  11      205.86      213.01     69.34 o 
  -5   3  11      217.07      138.84    100.28 o 
  -4   3  11      905.95      932.37     59.37 o 
  -3   3  11     1265.90     1277.78    163.06 o 
  -2   3  11      418.55      455.97     39.95 o 
  -1   3  11        1.58      -15.96     24.76 o 
   0   3  11      338.36      327.59     27.31 o 
   1   3  11      954.06      970.85     38.57 o 
   2   3  11     9236.63     9379.56    154.58 o 
   3   3  11      285.79      336.63     56.29 o 
   4   3  11     1235.61     1207.14     53.92 o 
   5   3  11      596.49      607.72     53.33 o 
   6   3  11      986.85      836.30    186.75 o 
   7   3  11      211.11      177.77     68.29 o 
   8   3  11      633.93      716.47     74.00 o 
   9   3  11       36.70      126.11    185.45 o 
  -9   4  11        0.66       29.85     96.54 o 
  -8   4  11       84.67       98.37     80.96 o 
  -7   4  11       12.60      -19.03     58.43 o 
  -6   4  11       37.61       79.98     45.47 o 
  -5   4  11       15.77       42.60     48.87 o 
  -4   4  11      407.16      416.68     66.43 o 
  -3   4  11     1134.80     1148.30    113.31 o 
  -2   4  11     3397.87     3125.45     92.53 o 
  -1   4  11     1748.70     1874.90     67.06 o 
   0   4  11     4139.63     4163.25    100.89 o 
   1   4  11      227.57      282.86     62.77 o 
   2   4  11     2909.72     2779.34     73.04 o 
   3   4  11     1274.23     1352.70     55.12 o 
   4   4  11      452.64      475.02     44.63 o 
   5   4  11      200.20      174.59     39.85 o 
   6   4  11     1220.15     1210.24     68.41 o 
   7   4  11       12.52       31.58     47.21 o 
   8   4  11      124.69       79.54     74.51 o 
   9   4  11      187.74      358.25    203.62 o 
  -9   5  11        0.23       70.59    145.24 o 
  -8   5  11       28.60      121.76     76.47 o 
  -7   5  11      108.20      131.09     63.24 o 
  -6   5  11       27.79       73.39     55.52 o 
  -5   5  11      535.18      508.10     60.79 o 
  -4   5  11      863.67      885.70     62.37 o 
  -3   5  11      361.28      391.89     45.90 o 
  -2   5  11     3637.54     3528.42    105.25 o 
  -1   5  11      313.81      353.47    100.20 o 
   0   5  11      261.75      236.62     37.09 o 
   1   5  11      419.61      498.88     43.99 o 
   2   5  11       41.21       65.68     34.65 o 
   3   5  11     1949.14     1969.73     69.42 o 
   4   5  11       26.34       10.45     33.65 o 
   5   5  11      279.00      306.81     50.21 o 
   6   5  11      597.92      635.16     76.86 o 
   7   5  11       41.84      105.25     70.54 o 
   8   5  11      210.91      147.07     82.60 o 
   9   5  11       84.40      140.54    120.13 o 
  -8   6  11       18.62      -38.82     66.33 o 
  -7   6  11       65.29      -75.99     59.85 o 
  -6   6  11      249.15      222.01     77.55 o 
  -5   6  11      174.58       84.31     56.91 o 
  -4   6  11     1022.87      955.49     85.16 o 
  -3   6  11      942.63      903.57     66.58 o 
  -2   6  11       12.47      129.20     40.55 o 
  -1   6  11     1911.29     1827.55    167.17 o 
   0   6  11        1.16      127.49     36.41 o 
   1   6  11      638.95      608.20     51.24 o 
   2   6  11        1.51        5.31     38.36 o 
   3   6  11      171.03      147.42     57.69 o 
   4   6  11       12.02       40.40     61.10 o 
   5   6  11      278.56      366.08    161.09 o 
   6   6  11       72.44      170.38     66.64 o 
   7   6  11      460.64      367.01     78.28 o 
   8   6  11        4.29       68.16     87.03 o 
  -7   7  11      143.79       22.99     69.57 o 
  -6   7  11       55.43       61.59     61.47 o 
  -5   7  11      809.01      801.94     94.66 o 
  -4   7  11       51.57       -5.33     45.58 o 
  -3   7  11     1009.10     1056.84     71.47 o 
  -2   7  11       23.69       24.30     39.52 o 
  -1   7  11      589.55      581.77     55.28 o 
   0   7  11       28.32       75.05     92.42 o 
   1   7  11       44.08       32.87     41.97 o 
   2   7  11      492.85      436.59     54.04 o 
   3   7  11     2402.52     2403.42    136.58 o 
   4   7  11      117.27      211.06     72.68 o 
   5   7  11      430.86      354.03    132.55 o 
   6   7  11       36.17      181.65     97.46 o 
   7   7  11      281.28      278.42    119.38 o 
  -6   8  11       68.15       66.89     71.84 o 
  -5   8  11      275.38      310.36     91.46 o 
  -4   8  11      145.29      189.35     67.12 o 
  -3   8  11     1093.63     1126.08     81.44 o 
  -2   8  11       58.64       61.60     45.59 o 
  -1   8  11      620.54      611.36     60.10 o 
   0   8  11        0.22       59.18     44.00 o 
   1   8  11      521.27      687.83     82.10 o 
   2   8  11        0.42       75.75     62.11 o 
   3   8  11      662.99      771.99     95.21 o 
   4   8  11       65.18      209.50     86.56 o 
   5   8  11      487.30      666.45    241.61 o 
   6   8  11       56.31      175.74    117.20 o 
  -5   9  11      353.24      381.56     87.41 o 
  -4   9  11      268.01      368.12     83.17 o 
  -3   9  11      164.49      136.92     67.21 o 
  -2   9  11      207.62      253.76     60.61 o 
  -1   9  11      121.67      124.19     52.10 o 
   0   9  11      890.58      689.18     88.23 o 
   1   9  11      102.15       19.44     88.05 o 
   2   9  11       34.07       48.11     62.72 o 
   3   9  11      235.49      240.08    128.95 o 
   4   9  11      522.64      615.13    110.65 o 
   5   9  11       61.21      272.27     94.60 o 
  -3  10  11        7.81       64.72     75.03 o 
  -2  10  11      106.77      206.23    101.12 o 
  -1  10  11        9.37       17.82     74.89 o 
   0  10  11      217.30      332.32     87.54 o 
   1  10  11       47.02      141.18     80.72 o 
   2  10  11       66.42       57.43     76.08 o 
   3  10  11       35.05       90.61     95.83 o 
 -10   0  12       70.40       43.32    202.32 o 
  -8   0  12       28.58      -52.59     77.43 o 
  -6   0  12      603.09      763.88     90.92 o 
  -4   0  12     5657.47     5665.77    182.08 o 
  -2   0  12     2052.41     1951.56     55.27 o 
   0   0  12    12588.01    12393.94    199.21 o 
   2   0  12     3791.63     3731.05    176.79 o 
   4   0  12      888.25      821.91     55.04 o 
   6   0  12       65.52       33.38     67.45 o 
   8   0  12        4.71      -21.89     75.71 o 
  10   0  12      484.23      373.66    200.02 o 
 -10   1  12       12.12       -5.55    208.26 o 
  -9   1  12       71.42       57.39    101.34 o 
  -8   1  12      117.83      172.44     95.41 o 
  -7   1  12       65.88       97.41     53.01 o 
  -6   1  12        6.63       40.27     47.08 o 
  -5   1  12       61.57       52.17     63.44 o 
  -4   1  12      491.08      559.37     46.66 o 
  -3   1  12      769.30      795.36     46.57 o 
  -2   1  12     7647.16     7691.60    147.95 o 
  -1   1  12     1009.46     1036.48     46.04 o 
   0   1  12     5017.88     4848.30    173.49 o 
   1   1  12      798.21      667.62    144.58 o 
   2   1  12      766.38      805.97     75.19 o 
   3   1  12     2270.08     2248.37     53.22 o 
   4   1  12      151.86      159.03     25.09 o 
   5   1  12      793.59      712.16     68.35 o 
   6   1  12       92.05      119.88     36.51 o 
   7   1  12        3.96      -17.55     50.06 o 
   8   1  12       10.00        7.20     55.07 o 
   9   1  12        0.61      -45.19     75.55 o 
  10   1  12        0.01        4.52    136.59 o 
 -10   2  12       19.18       64.22    113.59 o 
  -9   2  12       31.93      -28.03     92.38 o 
  -8   2  12       76.41      118.35     89.78 o 
  -7   2  12       16.72       25.81     62.65 o 
  -6   2  12      289.45      305.83     60.81 o 
  -5   2  12       59.01      118.48     43.67 o 
  -4   2  12      319.07      370.63     61.18 o 
  -3   2  12     2029.72     2180.05     74.49 o 
  -2   2  12     4133.27     4083.93     90.37 o 
  -1   2  12      187.04      158.95     38.19 o 
   0   2  12      855.39      888.26     31.22 o 
   1   2  12       79.78       78.63     15.03 o 
   2   2  12      670.92      656.20     27.42 o 
   3   2  12        2.42       13.59     28.45 o 
   4   2  12     8790.36     8875.54    161.00 o 
   5   2  12      163.49      191.68     40.02 o 
   6   2  12      330.39      213.12     89.48 o 
   7   2  12      287.56      263.35     46.61 o 
   8   2  12      505.31      547.03     92.84 o 
   9   2  12       75.57       82.79     80.98 o 
  10   2  12       31.96      193.19    222.86 o 
 -10   3  12       43.66      -36.65    136.62 o 
  -9   3  12      174.36      364.16    127.83 o 
  -8   3  12        3.79      -32.13     87.34 o 
  -7   3  12      291.86      360.40    111.20 o 
  -6   3  12      559.92      410.94    225.16 o 
  -5   3  12     1868.45     1655.50     79.37 o 
  -4   3  12       60.59       58.94     38.70 o 
  -3   3  12     3173.13     2988.74     92.94 o 
  -2   3  12      141.18      153.24     29.59 o 
  -1   3  12      371.37      399.65     32.35 o 
   0   3  12      754.11      839.48     36.92 o 
   1   3  12     7092.33     7168.84    123.13 o 
   2   3  12       62.74       89.15     24.40 o 
   3   3  12      227.24      214.15     31.05 o 
   4   3  12      146.48      190.10     42.96 o 
   5   3  12     1337.04     1424.08    101.53 o 
   6   3  12       29.89       59.59     43.02 o 
   7   3  12      636.42      539.77     66.07 o 
   8   3  12        0.16      105.60     82.17 o 
   9   3  12       46.45       94.68     92.77 o 
  -9   4  12       12.47       38.54    121.17 o 
  -8   4  12        0.36       43.71     74.95 o 
  -7   4  12       27.30       72.52     67.28 o 
  -6   4  12      323.97      237.95     59.18 o 
  -5   4  12      231.70      181.89    142.79 o 
  -4   4  12      173.34      231.84     42.78 o 
  -3   4  12       58.62       66.84     39.64 o 
  -2   4  12     1738.91     1741.37    174.26 o 
  -1   4  12      857.83      842.92     48.30 o 
   0   4  12     1551.43     1600.04     59.63 o 
   1   4  12      882.84      892.45     42.30 o 
   2   4  12     1428.81     1384.40     52.27 o 
   3   4  12      152.99      133.30     31.12 o 
   4   4  12      793.58      898.76    109.67 o 
   5   4  12       10.38       97.31     36.90 o 
   6   4  12      354.57      368.08     51.20 o 
   7   4  12       15.68       63.83     60.74 o 
   8   4  12        0.72      -48.29     64.89 o 
   9   4  12       51.92       87.77    119.57 o 
  -9   5  12       43.71      280.77    106.56 o 
  -8   5  12       12.08       36.84     75.78 o 
  -7   5  12      586.77      838.41    205.57 o 
  -6   5  12      129.61      104.23    134.89 o 
  -5   5  12       38.69       13.11     40.54 o 
  -4   5  12      117.24       94.64     39.44 o 
  -3   5  12     3204.42     2998.66    101.25 o 
  -2   5  12      504.50      572.92     82.38 o 
  -1   5  12     5490.62     5215.72    129.55 o 
   0   5  12      101.71      119.03     35.89 o 
   1   5  12      962.92      921.34     53.35 o 
   2   5  12      143.26      170.86     34.68 o 
   3   5  12     1849.28     1853.45     67.64 o 
   4   5  12       80.67       45.63     35.61 o 
   5   5  12       85.99      167.57     53.74 o 
   6   5  12       96.12      129.03     62.46 o 
   7   5  12      424.29      591.19     84.75 o 
   8   5  12        9.36        2.08     81.15 o 
   9   5  12      403.56      574.64    125.33 o 
  -8   6  12      165.26       34.15     72.76 o 
  -7   6  12       13.27       45.68     67.25 o 
  -6   6  12      868.38      894.17     95.27 o 
  -5   6  12       52.14      131.44     58.11 o 
  -4   6  12      875.43      881.75     65.76 o 
  -3   6  12      275.78      188.41     44.18 o 
  -2   6  12     2237.84     2106.20    223.94 o 
  -1   6  12       42.59      208.21     79.19 o 
   0   6  12     2032.81     2099.94    180.47 o 
   1   6  12       50.98       70.65     38.57 o 
   2   6  12      717.20      769.93     57.04 o 
   3   6  12        3.65        8.31     50.98 o 
   4   6  12        3.28       94.05     60.54 o 
   5   6  12      667.97      659.77     75.76 o 
   6   6  12      318.40      430.76     88.09 o 
   7   6  12       20.84       46.85     70.05 o 
   8   6  12      261.99      367.13     89.74 o 
  -7   7  12       21.96       20.18     66.11 o 
  -6   7  12       17.42       84.29     62.90 o 
  -5   7  12      102.90       72.11     63.53 o 
  -4   7  12        0.24      -56.40     46.54 o 
  -3   7  12       67.16       91.86     45.70 o 
  -2   7  12       11.30       35.67     38.49 o 
  -1   7  12        1.06        9.03     37.71 o 
   0   7  12      265.19      295.20     46.86 o 
   1   7  12       29.70       53.22     66.43 o 
   2   7  12      927.70      972.79    121.51 o 
   3   7  12        1.06       14.65    162.49 o 
   4   7  12       36.13      126.85     92.23 o 
   5   7  12        8.37      -67.16    117.53 o 
   6   7  12        4.10       23.77     92.07 o 
   7   7  12       59.87      -56.24     97.04 o 
  -6   8  12      328.52      413.63     88.10 o 
  -5   8  12       15.15       15.13     68.57 o 
  -4   8  12      369.89      363.63     76.70 o 
  -3   8  12      138.89      148.86     53.58 o 
  -2   8  12      399.14      518.59     62.79 o 
  -1   8  12       28.66      -18.66     42.56 o 
   0   8  12      953.73      948.72     70.17 o 
   1   8  12      121.65      145.97     64.85 o 
   2   8  12      625.69      751.20    173.15 o 
   3   8  12       64.73       10.16     88.82 o 
   4   8  12      941.23     1016.41    139.64 o 
   5   8  12       48.00      107.83     95.01 o 
   6   8  12      473.93      592.30    128.12 o 
  -5   9  12      211.87      219.61     97.98 o 
  -4   9  12        7.89       83.18     68.44 o 
  -3   9  12      205.53      223.42     75.56 o 
  -2   9  12        1.99       56.68     57.30 o 
  -1   9  12      560.83      635.07     88.98 o 
   0   9  12       16.55       73.82     87.47 o 
   1   9  12      372.36      392.16     74.46 o 
   2   9  12        0.54       21.86     64.10 o 
   3   9  12      103.55       30.27     93.53 o 
   4   9  12      182.61      178.05     93.85 o 
   5   9  12      183.40      346.53    110.99 o 
  -3  10  12       47.56       23.38     85.25 o 
  -2  10  12        0.30       15.64     80.50 o 
  -1  10  12       62.08      111.50     84.47 o 
   0  10  12        4.86       48.08     74.78 o 
   1  10  12        0.02       37.01     77.58 o 
   2  10  12        0.12       58.83     79.69 o 
   3  10  12       22.21       34.12    101.08 o 
  -9   0  13       48.38      226.62    136.54 o 
  -7   0  13       95.90       74.52     76.97 o 
  -5   0  13       85.34      164.06     63.17 o 
  -3   0  13       72.54      215.89     50.29 o 
  -1   0  13     8977.43     8913.54    154.68 o 
   1   0  13       96.21      130.63     23.55 o 
   3   0  13       77.51      102.13     30.08 o 
   5   0  13     2379.03     2398.32     83.95 o 
   7   0  13      109.93       76.45    167.70 o 
   9   0  13       24.05      119.02    106.91 o 
 -10   1  13       86.08      323.95    128.40 o 
  -9   1  13      100.39      259.40    172.61 o 
  -8   1  13        3.59       19.25     71.26 o 
  -7   1  13        7.30      -33.06     50.42 o 
  -6   1  13        7.74       -5.82     45.07 o 
  -5   1  13     1003.85      910.54     62.17 o 
  -4   1  13      680.53      647.31     50.25 o 
  -3   1  13      849.95      835.39     48.82 o 
  -2   1  13      509.15      549.97     30.18 o 
  -1   1  13      130.98      167.08     22.38 o 
   0   1  13       96.78       88.99     18.00 o 
   1   1  13      328.19      431.65     28.51 o 
   2   1  13     1417.06     1461.10     44.24 o 
   3   1  13      576.96      566.78     32.70 o 
   4   1  13       38.48       69.03     24.68 o 
   5   1  13       19.06       19.86     31.70 o 
   6   1  13        3.74       74.74     38.02 o 
   7   1  13      303.59      252.52     72.39 o 
   8   1  13       77.25       98.52     63.07 o 
   9   1  13       56.15       95.70     74.49 o 
  10   1  13        8.58       44.16    192.27 o 
 -10   2  13       75.79       43.32    111.02 o 
  -9   2  13        8.71       77.39    100.13 o 
  -8   2  13      646.00      631.14    112.77 o 
  -7   2  13       16.62       33.99     61.18 o 
  -6   2  13      815.06      789.81    200.59 o 
  -5   2  13     2140.86     2052.54     82.95 o 
  -4   2  13      133.85      118.74     38.49 o 
  -3   2  13       95.62       94.82     32.17 o 
  -2   2  13      151.43      146.97     28.86 o 
  -1   2  13     1187.45     1255.21     45.77 o 
   0   2  13      753.23      722.62     29.94 o 
   1   2  13      115.22      160.33     26.52 o 
   2   2  13       25.23       42.61     19.65 o 
   3   2  13      343.03      309.35     26.76 o 
   4   2  13      329.73      350.19     40.47 o 
   5   2  13      148.95      156.16     41.77 o 
   6   2  13      336.79      368.66     49.62 o 
   7   2  13       12.03       98.73     42.56 o 
   8   2  13      229.22      253.06     65.14 o 
   9   2  13       45.54       45.52     85.35 o 
  10   2  13       39.75      182.54    215.35 o 
  -9   3  13        0.07      233.81    189.13 o 
  -8   3  13       57.15      158.55     97.75 o 
  -7   3  13       62.88       91.59     63.60 o 
  -6   3  13       70.87       98.29     55.50 o 
  -5   3  13        4.12      -12.50     41.11 o 
  -4   3  13      593.34      581.30     52.95 o 
  -3   3  13      481.34      541.25     42.66 o 
  -2   3  13     8465.94     8591.25    228.57 o 
  -1   3  13      303.42      326.92     31.49 o 
   0   3  13      662.52      711.05     80.64 o 
   1   3  13      145.06      165.88     24.62 o 
   2   3  13      113.03       69.77     34.37 o 
   3   3  13      976.83      962.97     47.11 o 
   4   3  13     1240.04     1203.56     54.65 o 
   5   3  13      290.24      370.14     48.58 o 
   6   3  13     1686.83     1761.40     80.15 o 
   7   3  13       60.77       56.98     52.19 o 
   8   3  13      236.11      440.32    230.87 o 
   9   3  13       53.04       28.80     85.69 o 
  -9   4  13       18.47      146.85    106.47 o 
  -8   4  13      186.45      200.15     84.27 o 
  -7   4  13      129.27       98.58     91.77 o 
  -6   4  13      222.81      353.38     55.03 o 
  -5   4  13       29.01       59.70     39.62 o 
  -4   4  13     1892.28     1825.40     82.44 o 
  -3   4  13       39.17       99.44     39.89 o 
  -2   4  13     1769.76     1817.56     73.03 o 
  -1   4  13        4.54       65.86     31.56 o 
   0   4  13     5641.43     5377.07    121.30 o 
   1   4  13        1.33       56.96     27.27 o 
   2   4  13      606.54      529.16     37.55 o 
   3   4  13       84.55      112.35     30.86 o 
   4   4  13     2423.45     2272.57     76.10 o 
   5   4  13      532.00      534.73     48.54 o 
   6   4  13      266.02      227.64     58.86 o 
   7   4  13      809.38      929.34     92.73 o 
   8   4  13      292.82      238.31     74.02 o 
   9   4  13        8.19       56.01    116.26 o 
  -9   5  13        1.32       55.68     84.78 o 
  -8   5  13       73.21      160.25     76.06 o 
  -7   5  13       25.89       79.32     68.20 o 
  -6   5  13      142.30      118.50    121.74 o 
  -5   5  13       39.88       10.27     41.50 o 
  -4   5  13      305.09      281.73     63.82 o 
  -3   5  13     1058.99     1025.80     78.73 o 
  -2   5  13     1433.97     1564.08    125.84 o 
  -1   5  13      178.80      219.42     40.96 o 
   0   5  13      592.08      555.32     45.10 o 
   1   5  13      224.06      231.15     47.34 o 
   2   5  13     1337.78     1316.46     55.50 o 
   3   5  13      173.47      197.83     42.09 o 
   4   5  13       48.62      100.97     45.73 o 
   5   5  13       41.94       58.94     52.59 o 
   6   5  13        1.34       52.61     59.41 o 
   7   5  13      169.11      120.44     71.07 o 
   8   5  13      158.53      290.51    101.20 o 
   9   5  13       38.80      143.51     98.68 o 
  -8   6  13       16.36      162.63    118.60 o 
  -7   6  13      139.50      114.12     72.64 o 
  -6   6  13        0.39       -0.74     60.67 o 
  -5   6  13      264.58      290.75     57.04 o 
  -4   6  13      246.56      268.48     48.70 o 
  -3   6  13      679.43      546.90     55.30 o 
  -2   6  13      402.08      389.94     48.72 o 
  -1   6  13     1547.81     1366.66    112.16 o 
   0   6  13      214.70      253.14     65.97 o 
   1   6  13      471.43      372.08     83.33 o 
   2   6  13        8.30       16.16     37.28 o 
   3   6  13     1049.01      980.48     87.12 o 
   4   6  13      254.20      316.54     58.92 o 
   5   6  13      117.24      150.21     59.56 o 
   6   6  13      116.13      176.31     67.24 o 
   7   6  13      399.85      468.48     85.04 o 
   8   6  13       19.62       94.12     80.97 o 
  -7   7  13      418.80      511.07     94.73 o 
  -6   7  13        3.24        6.10     67.11 o 
  -5   7  13       36.70        5.68     58.37 o 
  -4   7  13        7.34      -43.24     46.69 o 
  -3   7  13      234.86      282.96     54.91 o 
  -2   7  13       85.48      171.05     46.35 o 
  -1   7  13      318.08      303.91     80.19 o 
   0   7  13       37.64       87.03     66.01 o 
   1   7  13      819.83      860.91    218.61 o 
   2   7  13      123.54      245.79     71.49 o 
   3   7  13      226.66      244.98     79.01 o 
   4   7  13        8.08      109.46     69.49 o 
   5   7  13       43.47      258.02    110.28 o 
   6   7  13        0.03       26.75     90.16 o 
   7   7  13      115.18      177.04    104.33 o 
  -6   8  13       70.79       54.21     69.79 o 
  -5   8  13      301.57      250.81     76.91 o 
  -4   8  13       39.86      123.07     71.11 o 
  -3   8  13      159.86      167.24     54.70 o 
  -2   8  13        2.66       16.98     47.32 o 
  -1   8  13       11.06       40.75     45.74 o 
   0   8  13        0.56       24.64     57.31 o 
   1   8  13        5.78       21.84    107.18 o 
   2   8  13       55.65      -18.93     58.26 o 
   3   8  13      303.90      296.52     89.33 o 
   4   8  13      463.11      477.08     94.73 o 
   5   8  13      202.76      264.68     98.32 o 
   6   8  13        6.14      124.85    115.70 o 
  -5   9  13       10.02      -75.04     79.00 o 
  -4   9  13      190.18      141.41     75.22 o 
  -3   9  13      213.62      339.82     77.18 o 
  -2   9  13        0.43      -77.13     58.92 o 
  -1   9  13      346.80      695.67    107.52 o 
   0   9  13      130.59      108.68     65.35 o 
   1   9  13      378.42      271.29     71.50 o 
   2   9  13       59.87      218.95     72.57 o 
   3   9  13       25.44       -7.78    160.23 o 
   4   9  13      176.41      201.72    109.65 o 
   5   9  13       12.14       73.23    101.34 o 
  -3  10  13       98.68      -31.13     89.01 o 
  -2  10  13      236.29      341.87     92.96 o 
  -1  10  13        0.04       36.69     73.87 o 
   0  10  13      416.57      565.04     95.60 o 
   1  10  13        0.31      215.86     81.71 o 
   2  10  13       90.52      196.46     86.27 o 
   3  10  13       10.48      -19.13     83.17 o 
 -10   0  14        0.14       31.82    124.96 o 
  -8   0  14      141.74      208.07     88.55 o 
  -6   0  14      735.70      776.38     92.92 o 
  -4   0  14        1.24       17.02     50.90 o 
  -2   0  14      138.41      143.13     29.44 o 
   0   0  14     6991.38     6908.63    126.92 o 
   2   0  14      199.02      231.54     50.56 o 
   4   0  14      444.85      508.61     50.98 o 
   6   0  14       91.96       39.26     63.97 o 
   8   0  14      115.07       51.18    124.66 o 
  10   0  14        1.88      -93.45    210.52 o 
 -10   1  14       33.60      -61.72    106.49 o 
  -9   1  14      129.74       90.84     86.43 o 
  -8   1  14      176.22      247.29     75.29 o 
  -7   1  14        9.98       75.30     58.76 o 
  -6   1  14      999.61      976.57     69.28 o 
  -5   1  14      669.27      641.60     67.23 o 
  -4   1  14        9.85       -1.64     35.69 o 
  -3   1  14       95.96       66.93     47.15 o 
  -2   1  14     1506.19     1574.02     79.70 o 
  -1   1  14      913.03      868.21     33.46 o 
   0   1  14     1957.84     1820.65    108.48 o 
   1   1  14     1462.13     1546.79    104.82 o 
   2   1  14     1547.96     1483.78     40.21 o 
   3   1  14       64.32       56.88     22.15 o 
   4   1  14       95.07      113.95     26.78 o 
   5   1  14      797.50      763.49     76.47 o 
   6   1  14     1256.55     1320.93     65.99 o 
   7   1  14        5.85        7.64     51.33 o 
   8   1  14      175.93      308.31     66.02 o 
   9   1  14       81.89      121.56     74.85 o 
 -10   2  14       90.81      207.74    134.98 o 
  -9   2  14      315.22      444.01    120.94 o 
  -8   2  14        1.00       18.47     88.21 o 
  -7   2  14      266.60      299.91     70.59 o 
  -6   2  14        9.56       71.66     48.15 o 
  -5   2  14     1096.97     1140.36     66.20 o 
  -4   2  14       78.45      150.54     64.79 o 
  -3   2  14     4144.68     4079.80    139.94 o 
  -2   2  14      337.10      357.89     44.65 o 
  -1   2  14    11312.97    11451.89    180.69 o 
   0   2  14      375.73      391.27     32.52 o 
   1   2  14     6160.72     6142.04    207.72 o 
   2   2  14     2845.50     2866.80     56.52 o 
   3   2  14      429.23      379.84     39.18 o 
   4   2  14      643.85      735.78     48.67 o 
   5   2  14     1854.35     1900.05    103.97 o 
   6   2  14      128.70      165.92     47.46 o 
   7   2  14      541.13      481.64    108.65 o 
   8   2  14        0.01      -31.79     62.65 o 
   9   2  14       80.65      118.43     81.59 o 
  10   2  14       50.75      211.06    226.85 o 
  -9   3  14       17.09      108.34    122.60 o 
  -8   3  14       49.07      167.43    101.25 o 
  -7   3  14        0.12        1.63     60.15 o 
  -6   3  14      279.45      272.61     55.36 o 
  -5   3  14      175.17      171.47     53.59 o 
  -4   3  14       66.36       19.18     50.11 o 
  -3   3  14      345.34      457.59     61.31 o 
  -2   3  14      109.12      163.56     61.36 o 
  -1   3  14      367.17      359.60     30.48 o 
   0   3  14     1510.42     1498.43     45.22 o 
   1   3  14      215.39      263.93     23.68 o 
   2   3  14     1188.28     1131.96     42.71 o 
   3   3  14      326.23      384.58     68.60 o 
   4   3  14     1140.00     1059.70    106.40 o 
   5   3  14      264.19      273.80     45.26 o 
   6   3  14        7.55       28.11     43.42 o 
   7   3  14        1.91       29.90     53.36 o 
   8   3  14       33.50       47.35     90.49 o 
   9   3  14        0.01      -36.95     83.37 o 
  -9   4  14      181.41      452.79    399.80 o 
  -8   4  14        9.84      -10.63     75.43 o 
  -7   4  14      991.83     1165.19    299.99 o 
  -6   4  14      738.18      757.59    109.90 o 
  -5   4  14     1423.16     1414.73     79.89 o 
  -4   4  14      198.16      197.82     53.97 o 
  -3   4  14     2732.10     2652.32    145.47 o 
  -2   4  14      112.86      154.09     66.58 o 
  -1   4  14     7751.86     7743.05    428.21 o 
   0   4  14      112.20      179.00     31.68 o 
   1   4  14     5488.05     5309.67    181.15 o 
   2   4  14      111.53      185.68     29.64 o 
   3   4  14     2791.26     2869.60     79.32 o 
   4   4  14       52.78      101.28     47.49 o 
   5   4  14     2776.95     2676.66    107.99 o 
   6   4  14       48.39       66.57     55.37 o 
   7   4  14      934.53     1117.91    154.70 o 
   8   4  14      277.57      258.07     75.92 o 
   9   4  14      148.23      206.87    174.56 o 
  -9   5  14        8.09        0.39    122.89 o 
  -8   5  14       65.69      112.95    108.79 o 
  -7   5  14       18.66      -76.52     62.79 o 
  -6   5  14      171.19      215.67     83.95 o 
  -5   5  14      238.47      215.07     55.54 o 
  -4   5  14      807.25      758.18     62.05 o 
  -3   5  14      344.38      425.57     52.32 o 
  -2   5  14     5193.50     5047.57    138.95 o 
  -1   5  14      443.71      470.63     48.47 o 
   0   5  14      110.33      113.65     49.91 o 
   1   5  14      241.03      271.91     46.65 o 
   2   5  14      444.27      474.88     38.97 o 
   3   5  14       12.13       72.67     65.81 o 
   4   5  14      333.62      313.95     51.55 o 
   5   5  14      352.08      217.80     56.91 o 
   6   5  14      185.63      207.30     63.39 o 
   7   5  14      199.64      198.41     70.09 o 
   8   5  14       87.10       27.38     77.58 o 
  -8   6  14        4.57        8.00    202.43 o 
  -7   6  14      146.85      209.73     80.31 o 
  -6   6  14       22.41      -61.71    102.65 o 
  -5   6  14      100.36       56.81     67.04 o 
  -4   6  14      308.30      338.44     53.79 o 
  -3   6  14     1117.91     1030.04     67.96 o 
  -2   6  14        8.26       28.09     36.51 o 
  -1   6  14      894.07      788.72     86.09 o 
   0   6  14       56.88       49.39     84.79 o 
   1   6  14       41.81       48.61     63.82 o 
   2   6  14      467.30      422.52     66.96 o 
   3   6  14      132.63       94.17     56.39 o 
   4   6  14        0.77      -19.98     47.42 o 
   5   6  14      570.48      618.26     72.40 o 
   6   6  14        6.73        9.91     59.70 o 
   7   6  14       29.47       31.08     67.66 o 
   8   6  14        8.69      -35.08     80.46 o 
  -7   7  14       25.47       38.64     94.68 o 
  -6   7  14      775.78      701.04     90.47 o 
  -5   7  14      125.79       -1.97     63.57 o 
  -4   7  14      554.44      537.18     64.41 o 
  -3   7  14        5.13        4.57     43.50 o 
  -2   7  14     1207.21     1168.38     74.24 o 
  -1   7  14      299.15      281.51     48.66 o 
   0   7  14      209.45      268.95     47.96 o 
   1   7  14      705.72      637.85    118.83 o 
   2   7  14      811.88      843.19     93.07 o 
   3   7  14       40.23       33.27     80.73 o 
   4   7  14      530.22      715.32    161.07 o 
   5   7  14        4.63       27.36     77.51 o 
   6   7  14      501.96      599.01    111.21 o 
   7   7  14       20.62       63.95     98.70 o 
  -6   8  14       34.56       14.32     69.58 o 
  -5   8  14      405.60      513.28    112.27 o 
  -4   8  14       13.81      -22.94     60.89 o 
  -3   8  14       66.46      182.56    138.49 o 
  -2   8  14       61.05       96.51     49.39 o 
  -1   8  14       42.51      143.85     63.01 o 
   0   8  14      124.18      155.60     63.22 o 
   1   8  14       37.18      241.26     67.72 o 
   2   8  14       30.06       42.76     66.20 o 
   3   8  14      607.07      732.60    109.67 o 
   4   8  14       23.60       36.94     81.44 o 
   5   8  14       15.45      139.97    105.57 o 
   6   8  14        0.56      233.83    116.22 o 
  -5   9  14       28.37       -6.41     69.62 o 
  -4   9  14       53.30       12.68     70.25 o 
  -3   9  14        0.50      125.35     87.32 o 
  -2   9  14      230.25      311.71     74.96 o 
  -1   9  14      136.46      138.23     64.87 o 
   0   9  14      337.40      419.34    125.08 o 
   1   9  14        4.21      -62.14     56.45 o 
   2   9  14      443.45      589.67     89.97 o 
   3   9  14       71.72      181.63     85.56 o 
   4   9  14      104.38      123.10    114.42 o 
   5   9  14        0.33      -22.85    105.09 o 
  -2  10  14       11.83       23.21     72.00 o 
  -1  10  14      321.05      337.24     93.80 o 
   0  10  14       19.89      128.23     75.41 o 
   1  10  14      284.82      309.47     87.32 o 
   2  10  14        0.58       26.38    152.75 o 
  -9   0  15      307.54      280.13    126.34 o 
  -7   0  15       90.26      148.42     86.48 o 
  -5   0  15     2305.40     2414.30    129.41 o 
  -3   0  15     5004.03     4846.62    157.08 o 
  -1   0  15     1516.71     1597.07     89.89 o 
   1   0  15    12188.95    12097.14    202.49 o 
   3   0  15     2029.95     2126.30     69.80 o 
   5   0  15      156.14      159.21    123.66 o 
   7   0  15      126.01      184.08     90.77 o 
   9   0  15      307.77      226.54    108.80 o 
 -10   1  15        0.19      -50.36    103.85 o 
  -9   1  15       53.84      113.94     81.24 o 
  -8   1  15       48.03      146.78     71.99 o 
  -7   1  15        3.51      -36.38     49.89 o 
  -6   1  15      406.48      435.19     56.80 o 
  -5   1  15     2169.65     2211.23     87.07 o 
  -4   1  15       79.61      123.61     38.94 o 
  -3   1  15        4.58        4.52     32.04 o 
  -2   1  15       90.14       64.78     24.91 o 
  -1   1  15      563.20      591.21     30.26 o 
   0   1  15       32.83       12.72     18.18 o 
   1   1  15     5092.37     5058.50    147.97 o 
   2   1  15      242.75      263.90     25.39 o 
   3   1  15       51.04       45.48     22.60 o 
   4   1  15       41.86       42.37     25.52 o 
   5   1  15      116.32      106.45     36.31 o 
   6   1  15       34.29       22.57     36.73 o 
   7   1  15      286.01      272.21     57.93 o 
   8   1  15      134.85      129.95     65.54 o 
   9   1  15       17.86       33.71     84.70 o 
  10   1  15       50.37      -55.81    212.90 o 
 -10   2  15       39.35       84.51    129.88 o 
  -9   2  15      123.38      160.78    104.07 o 
  -8   2  15       44.28       67.64     74.45 o 
  -7   2  15      203.69      226.44     68.11 o 
  -6   2  15      108.03      136.19     49.92 o 
  -5   2  15      938.38      937.58     63.67 o 
  -4   2  15      127.55      126.03     39.51 o 
  -3   2  15      575.99      550.12     43.60 o 
  -2   2  15       94.36       94.58     29.94 o 
  -1   2  15     3930.61     3819.48    101.90 o 
   0   2  15     4864.14     5092.70     84.69 o 
   1   2  15      123.54      136.45     27.74 o 
   2   2  15     2708.35     2759.66     54.34 o 
   3   2  15      730.37      832.83     36.31 o 
   4   2  15      839.54      867.46     51.47 o 
   5   2  15      493.21      527.99     51.50 o 
   6   2  15      208.87      204.74     47.72 o 
   7   2  15      276.32      225.72     47.87 o 
   8   2  15       83.79      166.32     74.78 o 
   9   2  15      310.18      392.63     94.21 o 
  -9   3  15       25.95     -179.77    228.27 o 
  -8   3  15      782.62      855.93    180.08 o 
  -7   3  15      168.20      167.80     66.96 o 
  -6   3  15      217.47      213.11     57.54 o 
  -5   3  15       69.32       25.34     60.33 o 
  -4   3  15     1350.01     1438.47     80.71 o 
  -3   3  15       24.95       74.33     33.87 o 
  -2   3  15        7.22       17.46     30.57 o 
  -1   3  15     1239.53     1297.94     44.75 o 
   0   3  15     1712.84     1651.61     47.75 o 
   1   3  15        7.46      -23.38     21.32 o 
   2   3  15     9377.40     9080.43    137.18 o 
   3   3  15        1.52       19.98     32.98 o 
   4   3  15      937.02      969.02     51.71 o 
   5   3  15        0.22        7.34     42.30 o 
   6   3  15      839.83      877.00     71.81 o 
   7   3  15       58.64       65.38     53.06 o 
   8   3  15      361.30      728.10    280.16 o 
   9   3  15       47.49       74.86     89.54 o 
  -9   4  15       28.71       53.86    100.24 o 
  -8   4  15       15.28       38.14     82.89 o 
  -7   4  15       66.43      104.12    105.57 o 
  -6   4  15       43.92       40.07     76.43 o 
  -5   4  15      307.95      255.68     52.22 o 
  -4   4  15      103.92      109.11     44.67 o 
  -3   4  15      152.47      133.47     41.87 o 
  -2   4  15      862.63      949.84     71.49 o 
  -1   4  15     1566.60     1654.50    110.97 o 
   0   4  15      893.37      970.44     51.49 o 
   1   4  15      207.31      303.14     68.16 o 
   2   4  15      132.91      136.23     29.70 o 
   3   4  15      917.51      849.34     46.85 o 
   4   4  15      639.72      638.36     97.29 o 
   5   4  15       99.33      140.60     50.17 o 
   6   4  15      613.03      623.00     68.25 o 
   7   4  15       32.26       66.84     90.81 o 
   8   4  15       45.74       54.84     68.85 o 
   9   4  15        0.11       40.44    111.86 o 
  -9   5  15       51.94      232.65     95.81 o 
  -8   5  15       45.75      -15.40    101.35 o 
  -7   5  15      124.95       77.66     69.55 o 
  -6   5  15       22.23       91.20     59.31 o 
  -5   5  15       32.32      -17.86     42.17 o 
  -4   5  15     1499.91     1323.27     76.61 o 
  -3   5  15      224.15      176.30     47.36 o 
  -2   5  15     2318.55     2288.53     87.94 o 
  -1   5  15        0.91       20.72     48.57 o 
   0   5  15      344.29      315.83     41.35 o 
   1   5  15      265.27      324.75     36.72 o 
   2   5  15      444.92      445.90     51.46 o 
   3   5  15     1200.91     1177.64     73.90 o 
   4   5  15      250.83      277.46     49.73 o 
   5   5  15       32.47       23.51     52.53 o 
   6   5  15      342.27      317.24     63.97 o 
   7   5  15      693.79      625.75     84.20 o 
   8   5  15      304.32      378.65     85.31 o 
  -8   6  15        3.87       26.73     74.99 o 
  -7   6  15      367.97      420.09     83.15 o 
  -6   6  15        0.29       33.72     92.42 o 
  -5   6  15      264.91      214.57     78.50 o 
  -4   6  15      442.91      432.77     55.80 o 
  -3   6  15      319.41      313.99     50.78 o 
  -2   6  15       14.31       96.46     42.91 o 
  -1   6  15     1148.13     1203.91     91.35 o 
   0   6  15       11.94       59.07     39.18 o 
   1   6  15     1062.23     1037.81     92.92 o 
   2   6  15       44.84       53.59     53.99 o 
   3   6  15       14.90      -63.78     42.52 o 
   4   6  15      115.08       49.90     52.12 o 
   5   6  15       46.53       78.05     56.92 o 
   6   6  15      197.87      194.60     74.03 o 
   7   6  15      210.27      327.60     80.76 o 
   8   6  15      118.28      171.41     87.21 o 
  -7   7  15      127.16      156.90     79.43 o 
  -6   7  15       20.60      -62.48     66.74 o 
  -5   7  15       37.62      125.48     68.25 o 
  -4   7  15      282.83      204.91     57.65 o 
  -3   7  15      318.83      260.21     53.92 o 
  -2   7  15       26.57      119.76     45.00 o 
  -1   7  15     1026.23     1019.88     67.47 o 
   0   7  15        5.20      -40.90     53.70 o 
   1   7  15        1.97       28.02     58.51 o 
   2   7  15     1211.22     1076.89     96.35 o 
   3   7  15      638.33      607.64     86.03 o 
   4   7  15        4.31      -13.32     65.67 o 
   5   7  15      351.36      580.11    213.47 o 
   6   7  15       73.20       78.82     96.83 o 
   7   7  15      102.70      113.77    104.32 o 
  -6   8  15       12.31      -10.40     67.61 o 
  -5   8  15       35.42       61.76     97.90 o 
  -4   8  15      174.35      260.32     70.41 o 
  -3   8  15       84.23      116.96    113.35 o 
  -2   8  15       31.06       61.52     62.83 o 
  -1   8  15      304.42      339.41     99.09 o 
   0   8  15      102.77      132.83     62.67 o 
   1   8  15      951.57      837.39     93.48 o 
   2   8  15      172.89      175.48     75.59 o 
   3   8  15      100.63      108.43     82.73 o 
   4   8  15      402.02      524.33    178.93 o 
   5   8  15      417.06      286.33    126.69 o 
   6   8  15       78.36      183.36    104.72 o 
  -5   9  15        1.45      -32.10     69.32 o 
  -4   9  15        0.88       -9.66     93.15 o 
  -3   9  15       11.74      171.60    108.40 o 
  -2   9  15      174.90      197.88     71.65 o 
  -1   9  15       11.64      157.12     66.72 o 
   0   9  15      261.89      299.35     75.40 o 
   1   9  15       96.73      112.52    145.43 o 
   2   9  15        6.40       60.28     73.98 o 
   3   9  15       11.00       -1.47     97.37 o 
   4   9  15      180.90      291.57    120.24 o 
  -2  10  15       37.58      130.67     83.69 o 
  -1  10  15       30.00      199.52     89.54 o 
   0  10  15      252.75      186.44     85.09 o 
   1  10  15      149.55       71.78     71.71 o 
   2  10  15       12.99      136.73     94.83 o 
 -10   0  16       77.89      292.17    155.09 o 
  -8   0  16      268.45      253.91     98.13 o 
  -6   0  16     1586.96     1509.28    115.15 o 
  -4   0  16      814.98      742.95     77.51 o 
  -2   0  16     7019.56     6669.46    136.08 o 
   0   0  16     5070.61     4926.41    123.43 o 
   2   0  16       35.80       38.45     28.21 o 
   4   0  16     1919.69     1677.72    122.28 o 
   6   0  16      898.91      940.83    110.24 o 
   8   0  16      106.96       81.61     89.61 o 
 -10   1  16        0.58       80.86    101.14 o 
  -9   1  16      114.07      121.14     87.24 o 
  -8   1  16        0.25      132.82     64.07 o 
  -7   1  16       81.59       63.23     53.49 o 
  -6   1  16        0.17       23.05     46.50 o 
  -5   1  16      643.97      619.31     58.03 o 
  -4   1  16       52.43       52.44     38.34 o 
  -3   1  16     3948.70     4047.85    164.31 o 
  -2   1  16      156.49      167.43     40.89 o 
  -1   1  16       69.06       81.00     27.28 o 
   0   1  16      310.87      308.01     23.19 o 
   1   1  16      213.49      267.22     27.99 o 
   2   1  16     1197.65     1290.60     40.33 o 
   3   1  16     4131.07     4231.23     79.17 o 
   4   1  16     1177.28     1177.76     48.51 o 
   5   1  16      352.45      394.54     40.01 o 
   6   1  16        1.29      -51.83     36.89 o 
   7   1  16       65.14       43.06     52.86 o 
   8   1  16        7.43      -17.00     63.12 o 
   9   1  16        2.88       16.14     80.00 o 
  10   1  16        8.52      -26.91    240.03 o 
 -10   2  16      131.21      187.70    124.33 o 
  -9   2  16        0.66      -13.34     90.43 o 
  -8   2  16      154.46      193.34    207.87 o 
  -7   2  16        1.32       31.06     62.75 o 
  -6   2  16     1281.77     1388.32     87.40 o 
  -5   2  16       64.37       40.72     41.66 o 
  -4   2  16     2646.10     2762.54    129.04 o 
  -3   2  16        0.28      -37.49     31.92 o 
  -2   2  16      818.49      825.96     38.89 o 
  -1   2  16       27.03       36.07     23.18 o 
   0   2  16      192.03      212.46     43.51 o 
   1   2  16     1249.91     1353.40     49.91 o 
   2   2  16     1738.12     1621.43     67.78 o 
   3   2  16       65.65       75.92     25.32 o 
   4   2  16     2809.32     2737.91    153.27 o 
   5   2  16       41.68       25.74     40.54 o 
   6   2  16        2.98       47.30     47.60 o 
   7   2  16        6.67       -4.66     59.11 o 
   8   2  16      198.78      419.36     82.93 o 
   9   2  16       47.55      124.06     92.91 o 
  -9   3  16      411.08      594.06    377.34 o 
  -8   3  16       17.29       89.49     96.79 o 
  -7   3  16      624.71      775.07    150.26 o 
  -6   3  16      296.66      351.24     62.05 o 
  -5   3  16      140.49      194.27     68.15 o 
  -4   3  16       70.27      116.76     38.71 o 
  -3   3  16     2208.00     1984.63     84.63 o 
  -2   3  16     2275.18     2284.12    198.90 o 
  -1   3  16     4228.03     4124.60    143.65 o 
   0   3  16      899.17      901.28     50.04 o 
   1   3  16      100.96       46.05     29.16 o 
   2   3  16      801.31      817.60     32.92 o 
   3   3  16     4421.25     4300.65     93.35 o 
   4   3  16     1951.35     1942.57     67.74 o 
   5   3  16     1367.54     1493.60     81.05 o 
   6   3  16       66.83       75.75     61.89 o 
   7   3  16     1173.18     1210.38     87.34 o 
   8   3  16       10.07       53.72     77.08 o 
   9   3  16       53.86      -25.40     86.64 o 
  -9   4  16        0.31      -21.53    124.81 o 
  -8   4  16       21.93      -21.30     77.30 o 
  -7   4  16        6.16       10.97     63.90 o 
  -6   4  16      161.43      159.04     75.28 o 
  -5   4  16      507.10      484.88     61.70 o 
  -4   4  16      823.44      885.33    102.23 o 
  -3   4  16      836.90      854.93     62.09 o 
  -2   4  16       10.76       20.61     37.55 o 
  -1   4  16      585.29      631.44     53.86 o 
   0   4  16      106.70      174.07     41.64 o 
   1   4  16      306.35      284.87     31.94 o 
   2   4  16       71.70       59.68     28.84 o 
   3   4  16      171.07      162.56     42.68 o 
   4   4  16        1.61       68.31     52.02 o 
   5   4  16      361.84      343.67     75.51 o 
   6   4  16      779.95      635.49     69.53 o 
   7   4  16        1.25       55.18     61.75 o 
   8   4  16        0.18      -19.08     69.51 o 
   9   4  16       33.60      -77.08    163.72 o 
  -8   5  16        5.98       17.46     71.05 o 
  -7   5  16      719.00      872.64    103.52 o 
  -6   5  16       19.28       41.65     51.74 o 
  -5   5  16      265.18      256.90     53.73 o 
  -4   5  16      351.37      351.80     54.87 o 
  -3   5  16     1652.78     1476.55    181.23 o 
  -2   5  16      262.36      298.16     46.72 o 
  -1   5  16     1792.66     1808.65     75.59 o 
   0   5  16       60.83       88.13     35.37 o 
   1   5  16      715.49      653.81     44.17 o 
   2   5  16      357.55      356.44     48.83 o 
   3   5  16     1117.10     1100.46    110.32 o 
   4   5  16      172.81      128.88     46.18 o 
   5   5  16       34.08       31.45     51.20 o 
   6   5  16      140.90       99.95     62.13 o 
   7   5  16      130.38      252.35     75.17 o 
   8   5  16        1.31       38.60     82.62 o 
  -8   6  16      233.18      177.94    160.00 o 
  -7   6  16       27.78       92.83     79.54 o 
  -6   6  16      491.71      402.08     82.12 o 
  -5   6  16       87.11       47.38     51.74 o 
  -4   6  16       90.50      158.70     50.04 o 
  -3   6  16       22.06        1.73     44.88 o 
  -2   6  16     2371.45     2189.44     92.80 o 
  -1   6  16       82.24      194.06     44.89 o 
   0   6  16     3068.68     2764.83    128.86 o 
   1   6  16      115.75      126.01    114.42 o 
   2   6  16      884.98      913.03     83.43 o 
   3   6  16      303.32      304.00     60.34 o 
   4   6  16       32.26       94.94     53.72 o 
   5   6  16        2.53      -12.59     85.53 o 
   6   6  16      494.79      560.40     99.95 o 
   7   6  16       67.93      124.35     73.95 o 
   8   6  16       87.79       15.23     87.50 o 
  -7   7  16        2.19       97.36     77.67 o 
  -6   7  16      248.93      179.45     72.57 o 
  -5   7  16      141.64      188.94     68.26 o 
  -4   7  16        5.59       58.48     52.47 o 
  -3   7  16        2.30       88.15     48.29 o 
  -2   7  16      227.56      253.87     51.04 o 
  -1   7  16      209.13      294.00     67.03 o 
   0   7  16      281.81      312.32     69.27 o 
   1   7  16      147.77       70.87     61.80 o 
   2   7  16       88.89      154.72     70.22 o 
   3   7  16        2.02      -20.56     60.84 o 
   4   7  16        0.63      107.71     75.43 o 
   5   7  16       15.73      154.29     87.01 o 
   6   7  16        0.67      -80.40     67.75 o 
   7   7  16       33.43        4.65     80.67 o 
  -6   8  16      219.74      234.25     84.05 o 
  -5   8  16        7.18       24.51     80.23 o 
  -4   8  16       37.01       52.73     63.86 o 
  -3   8  16       17.98      -59.44     51.88 o 
  -2   8  16      149.75      287.43     72.14 o 
  -1   8  16       21.77      110.63     64.99 o 
   0   8  16      629.51      558.70     81.44 o 
   1   8  16       48.76      127.08     70.99 o 
   2   8  16      791.37      984.31    104.61 o 
   3   8  16       14.05      110.25     81.66 o 
   4   8  16      211.79      403.72     96.01 o 
   5   8  16       76.14      124.76     90.60 o 
   6   8  16      161.39       82.29    103.39 o 
  -4   9  16        0.37       44.08     92.69 o 
  -3   9  16        5.25       53.85     67.77 o 
  -2   9  16       97.48       82.24     68.47 o 
  -1   9  16      180.74      186.36    103.96 o 
   0   9  16       19.31       50.73     62.16 o 
   1   9  16      236.91      352.78     77.68 o 
   2   9  16       39.65       59.57     85.66 o 
   3   9  16       51.59       22.09     99.56 o 
   4   9  16       97.00      176.12    118.47 o 
  -2  10  16       11.06       27.41     83.06 o 
  -1  10  16        4.76       -8.71     85.86 o 
   0  10  16      181.09      147.65     81.25 o 
   1  10  16        5.58       53.44    117.68 o 
   2  10  16        3.19       42.25     87.30 o 
  -9   0  17      438.55      287.57    108.94 o 
  -7   0  17      216.35      152.18     81.72 o 
  -5   0  17      996.20     1019.71     94.60 o 
  -3   0  17     1995.08     1880.87     60.03 o 
  -1   0  17    10015.41    10509.70    185.38 o 
   1   0  17     2880.50     2872.48     73.85 o 
   3   0  17     1533.50     1404.52     59.88 o 
   5   0  17     3045.82     3090.69    101.40 o 
   7   0  17      220.68      334.88     84.69 o 
   9   0  17      184.24      524.69    165.44 o 
 -10   1  17       16.53       53.74    104.83 o 
  -9   1  17      319.83      182.44     91.48 o 
  -8   1  17        6.07       25.66     63.34 o 
  -7   1  17     1563.99     1686.13     95.61 o 
  -6   1  17       34.42       82.29     49.02 o 
  -5   1  17     1325.39     1469.23     75.83 o 
  -4   1  17      272.71      282.80     43.66 o 
  -3   1  17     5513.04     5308.37    142.32 o 
  -2   1  17        0.59       30.16     40.00 o 
  -1   1  17    16952.19    17125.81    581.58 o 
   0   1  17     5015.58     4999.52     81.17 o 
   1   1  17    11269.90    11586.42    178.97 o 
   2   1  17     5410.50     5433.25     89.08 o 
   3   1  17     3978.16     3874.84     75.95 o 
   4   1  17      145.42      111.45     29.06 o 
   5   1  17      834.90      837.33     54.38 o 
   6   1  17       55.64       87.65     38.30 o 
   7   1  17      708.36      554.90    114.06 o 
   8   1  17       11.00       24.15     66.56 o 
   9   1  17      355.83      441.67     98.66 o 
  -9   2  17        3.88       60.44     92.91 o 
  -8   2  17      232.65      253.00     81.03 o 
  -7   2  17        7.27       47.48     57.39 o 
  -6   2  17       15.11       -6.56     46.00 o 
  -5   2  17       15.50      -18.11     42.72 o 
  -4   2  17      530.63      550.99     89.01 o 
  -3   2  17        4.17       39.57     33.04 o 
  -2   2  17       35.36       62.72     27.26 o 
  -1   2  17        1.25       21.82     23.62 o 
   0   2  17     3076.12     3111.36     62.70 o 
   1   2  17     1296.79     1271.90     49.14 o 
   2   2  17      393.10      393.27     35.09 o 
   3   2  17        6.59       16.70     25.65 o 
   4   2  17      572.78      546.46     45.07 o 
   5   2  17      224.99      175.89     43.39 o 
   6   2  17     1141.50     1122.48     76.07 o 
   7   2  17       27.03       68.60     59.40 o 
   8   2  17      238.17      298.11     78.46 o 
   9   2  17       63.51      131.89     85.25 o 
  -9   3  17       19.68       65.05    194.11 o 
  -8   3  17      261.81      135.45    150.26 o 
  -7   3  17       83.08       52.41     64.05 o 
  -6   3  17      566.17      820.04    111.97 o 
  -5   3  17       53.93       10.48     40.46 o 
  -4   3  17      188.90       92.63     44.43 o 
  -3   3  17       57.97       68.56     36.36 o 
  -2   3  17     2053.04     2014.85     69.18 o 
  -1   3  17     2860.68     2819.07     67.48 o 
   0   3  17     1854.14     1736.81     50.68 o 
   1   3  17     1034.03     1064.14     50.49 o 
   2   3  17      644.43      624.08     30.37 o 
   3   3  17      201.17      225.03     43.96 o 
   4   3  17      885.14      956.26     64.14 o 
   5   3  17      429.43      353.44     65.09 o 
   6   3  17      636.89      574.51     66.47 o 
   7   3  17       14.02      121.94     54.93 o 
   8   3  17      457.87      383.19    119.42 o 
   9   3  17       25.02        7.82     88.66 o 
  -9   4  17        1.73       90.79    106.55 o 
  -8   4  17      169.29      215.16     88.41 o 
  -7   4  17        0.28       12.79     64.43 o 
  -6   4  17      789.70      949.67     79.81 o 
  -5   4  17      720.79      671.13     66.26 o 
  -4   4  17     1044.73     1054.31     93.34 o 
  -3   4  17      186.95      200.37     58.11 o 
  -2   4  17      247.64      327.91     45.96 o 
  -1   4  17       92.06      136.10     37.04 o 
   0   4  17      264.94      287.35     34.34 o 
   1   4  17      102.91       78.11     29.60 o 
   2   4  17     1224.01     1169.28     68.01 o 
   3   4  17      705.74      694.12     71.11 o 
   4   4  17      447.22      424.42     52.11 o 
   5   4  17       56.24       41.58     46.23 o 
   6   4  17      105.08      114.10     53.74 o 
   7   4  17      267.43      280.42     70.90 o 
   8   4  17       80.85      180.84     77.29 o 
   9   4  17        1.78       -7.07    109.32 o 
  -8   5  17        6.50        8.47     75.14 o 
  -7   5  17       93.01       32.73    126.88 o 
  -6   5  17       67.60       31.79    124.66 o 
  -5   5  17      166.67      150.14     56.20 o 
  -4   5  17      139.53      211.81     96.48 o 
  -3   5  17      100.44       86.76     51.21 o 
  -2   5  17     1002.50     1014.15     64.51 o 
  -1   5  17        3.97      -51.54     34.36 o 
   0   5  17      329.44      387.25     54.81 o 
   1   5  17      113.17      159.05     43.56 o 
   2   5  17      743.91      616.49     57.23 o 
   3   5  17      319.32      280.15     51.60 o 
   4   5  17      341.35      402.77     74.44 o 
   5   5  17      403.42      418.49     66.90 o 
   6   5  17        0.67        8.63     57.89 o 
   7   5  17       56.46        9.99     69.88 o 
   8   5  17       77.99       22.49     79.65 o 
  -8   6  17       34.83       39.16     81.02 o 
  -7   6  17      211.44      316.35     79.86 o 
  -6   6  17      389.31      543.64     85.03 o 
  -5   6  17       17.49       49.79     51.90 o 
  -4   6  17      231.99      141.62     49.12 o 
  -3   6  17        4.75      102.91     70.45 o 
  -2   6  17      152.82      193.39     49.02 o 
  -1   6  17     1020.86      949.03     65.64 o 
   0   6  17      426.35      395.76     64.22 o 
   1   6  17     1681.05     1540.91    100.18 o 
   2   6  17      685.81      687.84     78.59 o 
   3   6  17      608.29      665.77     67.14 o 
   4   6  17      580.70      602.54     70.21 o 
   5   6  17       34.44       34.58     67.71 o 
   6   6  17       89.68       31.14     64.68 o 
   7   6  17      346.17      309.46     81.82 o 
   8   6  17        7.31       67.21     84.71 o 
  -7   7  17      433.84      444.01     90.81 o 
  -6   7  17        4.23      -38.35     68.02 o 
  -5   7  17      169.61      195.19     79.50 o 
  -4   7  17       38.99       -7.17     50.63 o 
  -3   7  17      748.00      937.40    141.98 o 
  -2   7  17      131.49      150.51     71.41 o 
  -1   7  17      116.48      118.80     64.87 o 
   0   7  17      535.80      536.12     79.57 o 
   1   7  17     1176.00     1209.83    101.42 o 
   2   7  17      586.41      482.12    104.72 o 
   3   7  17      608.11      805.95    131.82 o 
   4   7  17       37.11      108.33     73.96 o 
   5   7  17      253.07      204.05     83.96 o 
   6   7  17       13.18       19.24     71.27 o 
   7   7  17       95.47       87.30     83.05 o 
  -6   8  17       15.02      -45.99     72.61 o 
  -5   8  17       66.21      102.38     70.07 o 
  -4   8  17        0.67      -22.00     55.89 o 
  -3   8  17       24.73       73.47     66.25 o 
  -2   8  17       61.67       97.24     63.50 o 
  -1   8  17       81.91       69.38     62.77 o 
   0   8  17       14.76      -21.68     92.42 o 
   1   8  17      426.43      496.62     88.38 o 
   2   8  17        1.15       33.32     72.15 o 
   3   8  17        2.39      -41.61     78.76 o 
   4   8  17      158.95      112.00     80.75 o 
   5   8  17       49.60       61.72     95.37 o 
   6   8  17        0.12       49.66    104.68 o 
  -4   9  17       87.22       13.57     88.24 o 
  -3   9  17      322.27      412.19     87.67 o 
  -2   9  17        3.17      -37.51     61.78 o 
  -1   9  17       56.93       99.60    166.82 o 
   0   9  17      195.39      206.27    101.08 o 
   1   9  17      347.17      347.05     85.04 o 
   2   9  17       12.41       36.63     91.28 o 
   3   9  17       66.15       32.77    101.14 o 
   4   9  17       90.82       60.52    116.91 o 
  -2  10  17      160.19      172.98     91.09 o 
  -1  10  17       28.52      142.11     84.62 o 
   0  10  17       83.72      100.85     83.36 o 
   1  10  17      155.16       37.94     91.54 o 
 -10   0  18       42.38       82.03    150.41 o 
  -8   0  18      187.37      170.73     93.68 o 
  -6   0  18      167.83      208.22     73.60 o 
  -4   0  18       43.52       12.65     52.74 o 
  -2   0  18      312.26      373.89     40.02 o 
   0   0  18     4518.47     4497.47    100.64 o 
   2   0  18     1331.65     1365.46     55.75 o 
   4   0  18       93.35       75.15     36.87 o 
   6   0  18       35.03       33.33     64.98 o 
   8   0  18      102.61       16.55    135.85 o 
 -10   1  18      198.40      146.22    106.63 o 
  -9   1  18       16.93       62.83     83.22 o 
  -8   1  18      558.23      629.98     78.87 o 
  -7   1  18        7.38       98.49     59.03 o 
  -6   1  18     1196.36     1322.20     98.86 o 
  -5   1  18        6.56       30.17     45.86 o 
  -4   1  18     1922.22     1869.08     78.89 o 
  -3   1  18       70.23      110.89     36.02 o 
  -2   1  18     5852.64     5547.25     97.44 o 
  -1   1  18      611.75      838.80     70.72 o 
   0   1  18    10757.68    11136.95    150.78 o 
   1   1  18        5.51      124.27     41.13 o 
   2   1  18     1623.38     1608.92     45.19 o 
   3   1  18      334.18      298.42     30.87 o 
   4   1  18     1243.74     1199.87     44.83 o 
   5   1  18      407.51      341.46     83.26 o 
   6   1  18     1471.50     1419.02    119.65 o 
   7   1  18       16.80      -23.83     61.58 o 
   8   1  18      604.63      764.63     92.47 o 
   9   1  18        0.08       40.86    179.99 o 
  -9   2  18      369.89      501.52    113.97 o 
  -8   2  18        0.25      106.23     73.73 o 
  -7   2  18      132.62      232.98     62.89 o 
  -6   2  18        8.73       10.76     45.55 o 
  -5   2  18      800.95      743.76     73.30 o 
  -4   2  18       82.94       24.81     38.24 o 
  -3   2  18      848.59      774.97     58.16 o 
  -2   2  18      615.87      684.65     38.09 o 
  -1   2  18     3546.31     3425.62     81.77 o 
   0   2  18     1358.81     1394.47     42.36 o 
   1   2  18     2201.67     2193.05     80.00 o 
   2   2  18     2026.77     2085.03     63.27 o 
   3   2  18     1570.66     1571.37     49.85 o 
   4   2  18      779.70      670.18     64.64 o 
   5   2  18      911.28     1008.76    174.69 o 
   6   2  18       10.53       70.25     87.50 o 
   7   2  18      204.74      245.26     68.49 o 
   8   2  18       87.81      149.21     75.63 o 
   9   2  18       98.05       55.64     84.57 o 
  -9   3  18        1.11      -38.00    112.05 o 
  -8   3  18        0.20      -43.24    101.69 o 
  -7   3  18      232.33      263.58     71.27 o 
  -6   3  18       65.21      173.59     56.47 o 
  -5   3  18      135.61      150.29     44.54 o 
  -4   3  18      165.17      247.80     41.83 o 
  -3   3  18      745.19      823.01     54.56 o 
  -2   3  18      270.21      306.56     49.47 o 
  -1   3  18       39.00      116.27     28.75 o 
   0   3  18       27.21       42.37     25.64 o 
   1   3  18     2766.89     2725.31     95.39 o 
   2   3  18      441.18      448.55     39.78 o 
   3   3  18       59.37       32.97     37.11 o 
   4   3  18      372.13      414.68     51.78 o 
   5   3  18      552.69      588.60     60.71 o 
   6   3  18       61.02       -4.46     50.99 o 
   7   3  18       56.19       44.82     55.67 o 
   8   3  18        1.54       19.82     71.71 o 
   9   3  18       11.09       30.60     90.84 o 
  -9   4  18       94.78      195.36    106.96 o 
  -8   4  18       10.18       32.45    107.18 o 
  -7   4  18      415.61      612.45    169.70 o 
  -6   4  18      344.61      429.28     85.90 o 
  -5   4  18     1402.37     1325.55     85.04 o 
  -4   4  18       78.00      130.14     46.92 o 
  -3   4  18      231.56      236.56     48.17 o 
  -2   4  18      993.06     1074.33     56.94 o 
  -1   4  18     2916.49     2918.83     88.18 o 
   0   4  18      337.69      345.60     33.70 o 
   1   4  18     1604.31     1593.34     76.05 o 
   2   4  18       84.39      126.38     43.99 o 
   3   4  18     1208.13     1187.26     79.82 o 
   4   4  18       18.79      -13.76     39.53 o 
   5   4  18      745.25      827.20     68.94 o 
   6   4  18     1023.21      979.84     81.46 o 
   7   4  18      156.44      191.37     69.61 o 
   8   4  18      101.55      -60.25     95.97 o 
   9   4  18       65.68      193.54    112.80 o 
  -8   5  18      115.31      200.07     87.27 o 
  -7   5  18       13.22       11.68     67.24 o 
  -6   5  18      354.36      357.31     66.20 o 
  -5   5  18      431.37      509.11     68.10 o 
  -4   5  18      588.58      585.30     63.69 o 
  -3   5  18      944.09      855.34     66.57 o 
  -2   5  18      518.53      513.73     53.16 o 
  -1   5  18       30.66       76.47     38.05 o 
   0   5  18       22.53       64.25     47.00 o 
   1   5  18       21.95      -30.35     39.76 o 
   2   5  18     2118.77     1968.75    108.42 o 
   3   5  18        0.28       54.57     42.63 o 
   4   5  18       99.69      165.19     50.35 o 
   5   5  18      190.82      226.67     64.74 o 
   6   5  18        4.75      627.48    475.47 o 
   7   5  18        0.04       49.92     68.95 o 
   8   5  18      126.82      181.60     82.36 o 
  -8   6  18        0.21      -36.85     77.42 o 
  -7   6  18      198.79      228.55    123.12 o 
  -6   6  18       13.73       69.84     65.07 o 
  -5   6  18      346.62      405.45     75.59 o 
  -4   6  18      156.69      135.58     51.49 o 
  -3   6  18      209.64      286.01     57.36 o 
  -2   6  18        0.87       22.42     47.20 o 
  -1   6  18        1.22       24.05     52.65 o 
   0   6  18      103.16      113.59     55.89 o 
   1   6  18      488.50      561.37     76.02 o 
   2   6  18       89.96      106.50     49.68 o 
   3   6  18      221.91      219.43     65.81 o 
   4   6  18       60.29       83.80     53.32 o 
   5   6  18       71.38       61.24     60.03 o 
   6   6  18        0.04      -30.43     61.53 o 
   7   6  18       19.44      -78.84     69.95 o 
  -7   7  18       42.32       76.66     83.65 o 
  -6   7  18      430.73      412.18     84.83 o 
  -5   7  18       12.15       37.73     66.38 o 
  -4   7  18       39.86      -34.91     69.27 o 
  -3   7  18       18.74       -4.65     48.25 o 
  -2   7  18      502.68      509.35     83.10 o 
  -1   7  18      142.47      190.30     67.79 o 
   0   7  18      504.62      569.10     79.55 o 
   1   7  18      934.59      876.21    142.63 o 
   2   7  18     1600.58     1448.53    112.66 o 
   3   7  18      261.92      371.36     83.64 o 
   4   7  18     1059.22     1041.35    106.37 o 
   5   7  18        0.13      -16.84     62.21 o 
   6   7  18      153.93      169.76     81.01 o 
   7   7  18        5.88      -61.69     78.22 o 
  -6   8  18        5.81      -92.77     75.30 o 
  -5   8  18      163.08      100.06     99.13 o 
  -4   8  18       36.13      -76.93     70.67 o 
  -3   8  18      169.88      228.39     75.08 o 
  -2   8  18        8.99      -82.53     55.02 o 
  -1   8  18       27.38      110.47    101.89 o 
   0   8  18       11.90       -0.83     67.97 o 
   1   8  18        7.78       76.69     75.63 o 
   2   8  18        4.54       52.54     73.78 o 
   3   8  18      412.43      507.57     98.32 o 
   4   8  18      341.92      300.86     87.88 o 
   5   8  18       29.61      136.80     94.19 o 
   6   8  18      129.85      129.66    107.35 o 
  -4   9  18       18.40       10.66     88.47 o 
  -3   9  18        6.87       80.86     74.96 o 
  -2   9  18      145.20      182.89     71.13 o 
  -1   9  18       55.20      113.51     69.43 o 
   0   9  18      250.13      322.17     82.88 o 
   1   9  18      112.25       98.03    125.65 o 
   2   9  18      280.27      194.92     98.19 o 
   3   9  18       43.09       91.58    110.82 o 
   4   9  18       17.34       -6.48    103.62 o 
  -1  10  18       82.61      104.58     79.99 o 
   0  10  18       12.80      -22.92     77.63 o 
   1  10  18      118.65       66.15     82.84 o 
  -9   0  19      194.21      193.12     98.97 o 
  -7   0  19     1137.91      977.39    114.46 o 
  -5   0  19     2842.57     2645.67    136.77 o 
  -3   0  19     3549.15     3438.53     90.31 o 
  -1   0  19     4713.61     4754.13    111.55 o 
   1   0  19     6734.61     6867.35    172.23 o 
   3   0  19     5703.47     5382.80    126.79 o 
   5   0  19      290.36      399.79    152.71 o 
   7   0  19      316.81      369.23    227.54 o 
   9   0  19      781.57      852.50    180.77 o 
  -9   1  19      245.36      242.95     77.85 o 
  -8   1  19        0.71       51.73     63.29 o 
  -7   1  19      398.78      452.29     69.00 o 
  -6   1  19        8.20        5.14     60.99 o 
  -5   1  19      818.90      908.83     64.50 o 
  -4   1  19     5172.58     5199.02    131.27 o 
  -3   1  19       41.53       16.58     28.46 o 
  -2   1  19      695.92      704.67     50.64 o 
  -1   1  19     2120.76     2050.19    163.72 o 
   0   1  19      363.15      416.48     55.19 o 
   1   1  19     2997.83     2971.59     72.72 o 
   2   1  19     1666.95     1737.61     47.72 o 
   3   1  19      340.77      364.50     33.17 o 
   4   1  19      737.25      770.97     45.70 o 
   5   1  19      417.24      461.43    106.44 o 
   6   1  19      348.73      399.43     64.19 o 
   7   1  19      486.93      462.59     74.14 o 
   8   1  19        1.09      -48.55     70.38 o 
   9   1  19      138.01       87.48     93.58 o 
  -9   2  19      235.95      272.70    231.56 o 
  -8   2  19      125.74      101.99     97.36 o 
  -7   2  19       25.85       -9.08     58.92 o 
  -6   2  19      636.64      673.02     67.14 o 
  -5   2  19     1054.04     1072.42     77.93 o 
  -4   2  19      654.75      655.52     56.15 o 
  -3   2  19      365.38      381.61     43.77 o 
  -2   2  19      209.54      152.48     31.70 o 
  -1   2  19      369.31      457.85     57.84 o 
   0   2  19    12497.29    12324.60    168.50 o 
   1   2  19     3285.64     3244.28    109.93 o 
   2   2  19     2656.74     2705.81    107.16 o 
   3   2  19     1249.48     1272.21     67.12 o 
   4   2  19       92.63      156.50     77.27 o 
   5   2  19      964.00      973.10     71.75 o 
   6   2  19      106.76      128.39     52.81 o 
   7   2  19      117.60       61.68     64.89 o 
   8   2  19      290.88      224.50     77.59 o 
   9   2  19      102.93      156.93     87.46 o 
  -9   3  19        0.81       84.35    132.96 o 
  -8   3  19      644.53      887.97    209.98 o 
  -7   3  19        0.54      -30.32     65.89 o 
  -6   3  19      747.56      855.17     71.43 o 
  -5   3  19       96.82       32.98     63.45 o 
  -4   3  19      582.33      712.19     54.66 o 
  -3   3  19        9.55      -44.36     34.87 o 
  -2   3  19      513.34      422.45     42.25 o 
  -1   3  19       54.57       84.71     37.10 o 
   0   3  19       71.82      110.28     27.76 o 
   1   3  19       16.30       30.70     31.37 o 
   2   3  19     3601.22     3838.93     96.94 o 
   3   3  19      300.31      373.20     64.66 o 
   4   3  19     2226.63     2151.45     91.88 o 
   5   3  19       55.52       63.64     45.74 o 
   6   3  19      282.05      299.14     61.47 o 
   7   3  19       20.63       68.44     59.62 o 
   8   3  19      191.31      209.77     89.48 o 
   9   3  19        8.52      124.78     93.17 o 
  -9   4  19        6.14        6.54    107.04 o 
  -8   4  19        4.03       51.72     90.03 o 
  -7   4  19        2.27        7.03     65.53 o 
  -6   4  19       52.60      111.90     55.14 o 
  -5   4  19       20.34       27.80     49.94 o 
  -4   4  19      588.83      543.48     75.97 o 
  -3   4  19        1.38       -1.89     38.53 o 
  -2   4  19     1420.98     1410.29     64.08 o 
  -1   4  19      554.17      620.90     58.56 o 
   0   4  19     1206.85     1192.18     49.13 o 
   1   4  19      369.75      442.87     50.80 o 
   2   4  19      733.08      708.69     59.63 o 
   3   4  19       14.49        6.77     38.47 o 
   4   4  19      583.38      582.00     59.42 o 
   5   4  19      610.44      580.05     67.64 o 
   6   4  19      334.09      358.85     65.33 o 
   7   4  19        1.70      -17.64     59.31 o 
   8   4  19       66.56      146.50    106.20 o 
  -8   5  19       19.14       32.54    143.90 o 
  -7   5  19      131.25      300.37     81.16 o 
  -6   5  19      311.80      456.60    106.87 o 
  -5   5  19       65.95      136.03     61.14 o 
  -4   5  19      974.42      957.40     74.27 o 
  -3   5  19      287.76      368.52     58.46 o 
  -2   5  19     1056.16      971.43     66.91 o 
  -1   5  19     1110.30     1087.70     63.76 o 
   0   5  19     2328.68     2144.88    159.61 o 
   1   5  19      219.86      216.74     46.93 o 
   2   5  19     1515.52     1234.05     74.31 o 
   3   5  19      604.47      561.98     61.30 o 
   4   5  19       39.18       66.57     49.18 o 
   5   5  19      146.09      127.74     65.66 o 
   6   5  19       22.80       98.87    111.81 o 
   7   5  19      134.81      108.19     71.59 o 
   8   5  19       20.71      156.75     85.13 o 
  -7   6  19      123.55       92.27    194.00 o 
  -6   6  19      118.79       77.07     67.31 o 
  -5   6  19        2.29      -32.48     55.24 o 
  -4   6  19       60.87      112.22     93.99 o 
  -3   6  19      212.81      280.46     58.68 o 
  -2   6  19       33.72       52.98     59.89 o 
  -1   6  19      765.34      904.61     84.29 o 
   0   6  19       82.60       44.59     57.17 o 
   1   6  19      269.08      260.50     64.85 o 
   2   6  19      180.32      246.04     55.25 o 
   3   6  19       27.94       16.81     50.86 o 
   4   6  19        0.39       38.77     51.40 o 
   5   6  19       78.28      138.09     62.64 o 
   6   6  19      191.45      106.99     70.59 o 
   7   6  19      100.45      131.68     78.19 o 
  -7   7  19      136.13      259.28     85.23 o 
  -6   7  19       46.04       54.39     82.91 o 
  -5   7  19        1.15      -53.87     63.25 o 
  -4   7  19        0.86      -25.09     51.19 o 
  -3   7  19      771.60      835.36    104.07 o 
  -2   7  19       15.94       39.12     68.98 o 
  -1   7  19      435.04      424.76     75.96 o 
   0   7  19        1.60       29.08     59.14 o 
   1   7  19       45.39       53.09     66.53 o 
   2   7  19      506.25      521.91     93.26 o 
   3   7  19      338.78      362.40     75.40 o 
   4   7  19      128.81      199.03     74.76 o 
   5   7  19       69.59        1.99     64.59 o 
   6   7  19       15.95      -19.41     68.50 o 
  -6   8  19        2.34      -16.80     77.94 o 
  -5   8  19       92.26      223.02     94.45 o 
  -4   8  19       80.54       83.04     73.70 o 
  -3   8  19      181.51      102.56     67.55 o 
  -2   8  19       14.34       66.11    114.50 o 
  -1   8  19       21.55      101.78     72.94 o 
   0   8  19       14.26      -32.40     65.93 o 
   1   8  19      167.38      119.83     75.89 o 
   2   8  19        1.63      -46.51     71.42 o 
   3   8  19      192.91      282.98     96.00 o 
   4   8  19      169.67      157.63     90.12 o 
   5   8  19      188.25      205.46     96.95 o 
  -4   9  19       27.81      128.95     93.61 o 
  -3   9  19        0.18       76.34     71.87 o 
  -2   9  19       47.56       14.32     63.96 o 
  -1   9  19       63.94      132.91     74.45 o 
   0   9  19       75.47       88.05     86.71 o 
   1   9  19      533.15      519.79    105.02 o 
   2   9  19       12.73      -26.46     97.05 o 
   3   9  19        0.77      -34.67    104.85 o 
   4   9  19       55.97      -42.21     82.42 o 
   0  10  19       88.14      234.28     89.68 o 
  -8   0  20     1191.68     1113.62    129.49 o 
  -6   0  20      459.55      448.56     85.86 o 
  -4   0  20     7481.14     7386.96    225.24 o 
   0   0  20    26305.87    27028.22    420.64 o 
   2   0  20     3856.62     3577.93    120.29 o 
   4   0  20     1035.21     1111.26     70.99 o 
   6   0  20      904.04      895.24    101.54 o 
   8   0  20     1186.93     1200.63    177.17 o 
  -9   1  20       30.78        4.28     78.82 o 
  -8   1  20        8.97       -2.74     65.75 o 
  -7   1  20      285.52      370.49     67.76 o 
  -6   1  20       85.71       54.43     48.22 o 
  -5   1  20      482.40      557.79     57.59 o 
  -4   1  20      112.14      146.66     43.22 o 
  -3   1  20     1218.99     1197.50     74.30 o 
  -2   1  20     1778.40     1846.19     59.32 o 
  -1   1  20      332.25      328.96     73.22 o 
   0   1  20      994.33     1079.93     37.64 o 
   1   1  20     1151.67     1308.29     49.89 o 
   2   1  20       45.37       75.86     26.79 o 
   3   1  20     1066.65     1126.74     44.67 o 
   4   1  20      154.66      178.66     30.47 o 
   5   1  20       50.76       46.15     41.20 o 
   6   1  20       60.02       28.87     54.53 o 
   7   1  20       35.33      -13.30     63.16 o 
   8   1  20        5.37       -1.70     68.51 o 
   9   1  20        0.95       76.77     94.75 o 
  -9   2  20        0.24       97.30     87.91 o 
  -8   2  20      850.86     1008.13    243.48 o 
  -7   2  20      187.88      206.37     73.80 o 
  -6   2  20      867.64      960.78    115.03 o 
  -5   2  20       49.70       44.73     45.74 o 
  -4   2  20      763.58      857.06     58.83 o 
  -3   2  20      446.24      448.46     45.99 o 
  -2   2  20     2406.78     2316.92     78.56 o 
  -1   2  20      320.06      294.88     33.66 o 
   0   2  20      877.33      855.54     52.55 o 
   1   2  20      543.29      454.70     46.37 o 
   2   2  20      884.18      832.15     55.30 o 
   3   2  20      252.08      261.42     36.83 o 
   4   2  20      650.09      799.84     60.61 o 
   5   2  20      153.68      156.13     49.88 o 
   6   2  20      603.63      714.03     60.91 o 
   7   2  20       36.44       37.01     62.03 o 
   8   2  20      457.51      410.94    146.64 o 
   9   2  20        8.58       17.80     82.64 o 
  -9   3  20      199.62      303.59    206.42 o 
  -8   3  20        0.78       25.55    104.30 o 
  -7   3  20      810.30      905.35     92.76 o 
  -6   3  20      795.79      702.14     67.89 o 
  -5   3  20     1899.98     1906.53    166.80 o 
  -4   3  20        7.22       11.44     39.87 o 
  -3   3  20     1982.32     2113.71    108.67 o 
  -2   3  20      273.99      351.77     80.31 o 
  -1   3  20     4024.37     3856.92    172.68 o 
   0   3  20       28.46      101.17     53.67 o 
   1   3  20     3218.25     3018.74    142.22 o 
   2   3  20      145.64      156.34     35.56 o 
   3   3  20     3315.03     3249.33    144.22 o 
   4   3  20       63.07       55.55     54.91 o 
   5   3  20      618.37      608.13     63.15 o 
   6   3  20        0.06      -44.73     49.38 o 
   7   3  20      500.81      606.91     92.37 o 
   8   3  20       14.67      -64.81     77.73 o 
   9   3  20       84.74       19.20     86.97 o 
  -9   4  20        0.57      -18.30    115.26 o 
  -8   4  20       87.31       31.02     99.25 o 
  -7   4  20      135.75       86.41     71.38 o 
  -6   4  20       94.30       82.29     58.48 o 
  -5   4  20      191.44      321.78    113.81 o 
  -4   4  20      257.80      127.84     80.34 o 
  -3   4  20      194.09      220.11     42.40 o 
  -2   4  20      220.17      256.00     40.27 o 
  -1   4  20      685.21      662.83     43.77 o 
   0   4  20      455.56      408.68     44.92 o 
   1   4  20      186.74      192.33     38.45 o 
   2   4  20       94.52       54.91     39.88 o 
   3   4  20      922.58      769.60     62.69 o 
   4   4  20      288.97      335.02     52.32 o 
   5   4  20      282.50      210.81     56.67 o 
   6   4  20      120.10      133.11     62.58 o 
   7   4  20        0.24       -1.95     60.52 o 
   8   4  20       46.56      -38.43     95.47 o 
  -8   5  20        0.89       29.29     84.80 o 
  -7   5  20      595.50      534.02    103.42 o 
  -6   5  20      291.36      326.96     73.21 o 
  -5   5  20       48.18      121.01     57.85 o 
  -4   5  20       50.33       80.81     52.12 o 
  -3   5  20     1412.16     1385.02     94.91 o 
  -2   5  20      198.90      195.98     58.23 o 
  -1   5  20     1436.69     1416.53    114.84 o 
   0   5  20       18.30      173.23     54.90 o 
   1   5  20      681.41      649.20     60.59 o 
   2   5  20      463.58      429.87     55.15 o 
   3   5  20     2907.74     2801.90    191.98 o 
   4   5  20      134.43       93.59     51.50 o 
   5   5  20      131.62      223.78     59.34 o 
   6   5  20        7.90      -21.15     61.19 o 
   7   5  20      160.12      162.71     72.27 o 
   8   5  20        9.97       -5.23     78.01 o 
  -7   6  20       25.71       35.15     70.92 o 
  -6   6  20      212.10      303.62     81.85 o 
  -5   6  20      102.14      124.79     78.96 o 
  -4   6  20      496.01      546.59     69.60 o 
  -3   6  20       63.61       61.34     53.53 o 
  -2   6  20     1016.05      868.24    110.59 o 
  -1   6  20      698.82      665.23     77.94 o 
   0   6  20     2514.63     2615.95    144.47 o 
   1   6  20      148.06      116.53     60.81 o 
   2   6  20     2020.52     2049.11    153.55 o 
   3   6  20      322.62      323.85     61.55 o 
   4   6  20      307.31      286.22     62.47 o 
   5   6  20        7.58      101.75    109.76 o 
   6   6  20      169.95      206.68     72.65 o 
   7   6  20        0.18       60.03     72.97 o 
  -7   7  20       82.00      164.09    119.75 o 
  -6   7  20        0.54        8.87     74.32 o 
  -5   7  20        0.12       39.52     61.33 o 
  -4   7  20       29.52       51.98     93.91 o 
  -3   7  20      307.10      324.44     80.24 o 
  -2   7  20       35.58       66.10     68.05 o 
  -1   7  20      451.33      432.14     76.54 o 
   0   7  20      130.66       97.66     68.24 o 
   1   7  20        9.86      -67.01     64.53 o 
   2   7  20       25.44       77.20     70.17 o 
   3   7  20       56.13       74.69     70.30 o 
   4   7  20      235.33      296.79     68.01 o 
   5   7  20        3.61      -74.04     59.13 o 
   6   7  20       56.43      131.51     82.37 o 
  -5   8  20        2.76      -29.44     76.89 o 
  -4   8  20      163.04      219.23    150.53 o 
  -3   8  20        0.05      -31.41     73.24 o 
  -2   8  20      134.11       55.43     77.60 o 
  -1   8  20       92.71       39.86     71.58 o 
   0   8  20      129.52      117.30    116.38 o 
   1   8  20        3.66      -39.46     71.63 o 
   2   8  20      214.69      226.41     83.22 o 
   3   8  20      116.43       84.84     87.64 o 
   4   8  20      115.35      105.12     80.82 o 
   5   8  20        3.23       60.54     92.20 o 
  -4   9  20      177.07      267.25     97.36 o 
  -3   9  20       10.35        0.63     77.14 o 
  -2   9  20       52.64       41.70     69.06 o 
  -1   9  20      234.61      274.77     94.16 o 
   0   9  20      274.62      299.14     97.99 o 
   1   9  20       11.95        6.05     93.32 o 
   2   9  20       31.97       41.23     95.89 o 
   3   9  20       38.75       96.93    114.72 o 
   4   9  20        6.18      -24.07     88.88 o 
  -9   0  21      383.71      455.31    117.91 o 
  -7   0  21       43.81       71.22     82.80 o 
  -5   0  21     1441.91     1111.01     96.06 o 
  -3   0  21      999.76      961.37     58.49 o 
  -1   0  21      859.93      878.85     49.27 o 
   1   0  21      769.18      790.11     45.84 o 
   3   0  21     1422.96     1503.65     67.43 o 
   5   0  21     2185.43     2079.12    252.45 o 
   7   0  21       82.97       68.38    101.27 o 
   9   0  21      198.74      157.16    143.74 o 
  -9   1  21      106.64      157.22     79.26 o 
  -8   1  21       18.05      109.16    105.60 o 
  -7   1  21      324.86      377.99     66.82 o 
  -6   1  21        5.40      -12.09     50.37 o 
  -5   1  21      986.28     1021.08     69.05 o 
  -4   1  21      201.09      225.45     46.17 o 
  -3   1  21     2255.43     2193.57     86.85 o 
  -2   1  21       10.79       52.96     28.41 o 
  -1   1  21     1654.15     1523.90    109.31 o 
   0   1  21     2849.33     2990.08     67.59 o 
   1   1  21     3281.47     3313.21    122.98 o 
   2   1  21      733.17      727.90     37.18 o 
   3   1  21      289.22      307.59     35.04 o 
   4   1  21      130.80      155.75     41.17 o 
   5   1  21     1166.77     1119.86     94.62 o 
   6   1  21       38.57       71.37     59.08 o 
   7   1  21      645.98      557.83     78.60 o 
   8   1  21        1.82      -72.39     78.71 o 
   9   1  21      393.56      189.12    186.45 o 
  -9   2  21       41.39        8.13    140.60 o 
  -8   2  21      385.86      388.11     88.27 o 
  -7   2  21      259.34      248.98     72.54 o 
  -6   2  21      278.69      267.64     59.56 o 
  -5   2  21      843.38      716.19     73.16 o 
  -4   2  21     2618.16     2539.21    126.57 o 
  -3   2  21       58.44       52.34     38.09 o 
  -2   2  21     2005.76     1982.29     61.45 o 
  -1   2  21      317.80      342.31     52.22 o 
   0   2  21     1886.88     1748.61    115.38 o 
   1   2  21     1133.44     1141.02     61.92 o 
   2   2  21     3959.41     4006.22    159.04 o 
   3   2  21      196.58      144.50     55.15 o 
   4   2  21     4003.81     3783.97    129.07 o 
   5   2  21      507.31      446.05     58.69 o 
   6   2  21      913.87      923.51     74.96 o 
   7   2  21      182.70      220.97     68.21 o 
   8   2  21       10.61       58.12     80.54 o 
   9   2  21      120.96       17.17     97.52 o 
  -9   3  21        1.17      -69.94    305.93 o 
  -8   3  21      118.68      295.10     95.65 o 
  -7   3  21       76.30       55.86     73.15 o 
  -6   3  21      403.38      456.74     63.10 o 
  -5   3  21      656.95      582.01     64.35 o 
  -4   3  21      910.17      865.68     70.62 o 
  -3   3  21       51.73       16.41     38.53 o 
  -2   3  21     1246.90     1286.44     55.69 o 
  -1   3  21      672.04      702.17     42.62 o 
   0   3  21       51.15       21.30     33.67 o 
   1   3  21       12.85      100.03     34.89 o 
   2   3  21       13.17        8.60     33.01 o 
   3   3  21       22.86        9.61     41.45 o 
   4   3  21     1615.96     1704.52     84.66 o 
   5   3  21      244.83      189.07     50.98 o 
   6   3  21        4.21        3.78     53.80 o 
   7   3  21       24.70       95.64     85.79 o 
   8   3  21      236.56      123.68     94.14 o 
   9   3  21        0.05       24.49     89.82 o 
  -8   4  21      172.77      230.19    110.26 o 
  -7   4  21       16.09      -11.44     68.32 o 
  -6   4  21     1147.78     1177.68     91.05 o 
  -5   4  21      858.46      861.30     76.62 o 
  -4   4  21     1087.24     1099.61     69.71 o 
  -3   4  21      285.10      308.12     47.19 o 
  -2   4  21      414.93      353.22     43.89 o 
  -1   4  21        6.31       60.01     41.84 o 
   0   4  21     1196.93     1304.14     84.71 o 
   1   4  21       83.34       99.74     37.76 o 
   2   4  21     2599.61     2450.86     96.69 o 
   3   4  21      110.58      100.72     44.51 o 
   4   4  21      668.20      564.48     61.64 o 
   5   4  21        7.27        1.06     52.25 o 
   6   4  21      163.34      152.92     61.45 o 
   7   4  21       72.58       68.11     73.59 o 
   8   4  21      165.55      124.83    102.40 o 
  -8   5  21       44.34      149.77    104.48 o 
  -7   5  21       19.04       -9.16     87.42 o 
  -6   5  21      245.40      311.96     71.53 o 
  -5   5  21       87.31       57.33     58.69 o 
  -4   5  21      344.37      406.26     69.04 o 
  -3   5  21      418.64      386.23     58.38 o 
  -2   5  21       25.24      125.75     55.98 o 
  -1   5  21        9.96      -42.01     46.69 o 
   0   5  21        5.90       18.90     44.12 o 
   1   5  21      729.41      674.14     60.34 o 
   2   5  21      220.46      220.79     49.08 o 
   3   5  21       17.58       44.41     47.65 o 
   4   5  21       41.96       13.75     48.07 o 
   5   5  21       21.93       45.21     55.31 o 
   6   5  21        1.31        7.72     59.05 o 
   7   5  21       36.36       96.20     72.37 o 
   8   5  21       81.25       67.28     81.45 o 
  -7   6  21       78.13       53.16     77.86 o 
  -6   6  21      188.54      236.62     93.10 o 
  -5   6  21        1.75      -17.79     63.58 o 
  -4   6  21      147.87      104.19     60.07 o 
  -3   6  21       52.87       32.41     63.58 o 
  -2   6  21       10.98      -47.27     57.36 o 
  -1   6  21      470.57      520.77     75.23 o 
   0   6  21      578.36      593.20     77.75 o 
   1   6  21      865.09      826.77     85.44 o 
   2   6  21      720.10      739.53     69.89 o 
   3   6  21      216.12      258.59     74.21 o 
   4   6  21       32.05       16.98     52.21 o 
   5   6  21      111.97       78.54     62.11 o 
   6   6  21       95.92      150.84     69.10 o 
   7   6  21      115.64       51.66     75.51 o 
  -6   7  21       60.04      130.92     84.94 o 
  -5   7  21       75.90       38.94     80.36 o 
  -4   7  21        6.06      119.13     81.25 o 
  -3   7  21       94.80      155.34     85.88 o 
  -2   7  21        0.01      -34.42     64.21 o 
  -1   7  21       82.68      124.02    123.05 o 
   0   7  21      102.12      111.72     70.64 o 
   1   7  21       93.25      210.56     75.66 o 
   2   7  21      161.06      157.78     70.24 o 
   3   7  21      306.27      389.48     79.42 o 
   4   7  21       37.62       66.95     64.21 o 
   5   7  21      106.80      125.66     67.25 o 
   6   7  21        0.29       25.22     67.86 o 
  -5   8  21       17.06       94.22     94.76 o 
  -4   8  21        0.30       61.27     83.53 o 
  -3   8  21       71.85      160.21     90.99 o 
  -2   8  21       20.47       87.66     81.14 o 
  -1   8  21       44.19      111.47     76.73 o 
   0   8  21        1.28      -98.27     69.28 o 
   1   8  21      281.29      247.04     85.42 o 
   2   8  21      118.92       76.88     83.66 o 
   3   8  21       32.34       79.86     87.51 o 
   4   8  21       95.87      146.45     81.55 o 
   5   8  21        2.12       44.25     91.86 o 
  -3   9  21      207.58      159.60     83.07 o 
  -2   9  21       44.46        8.69     80.18 o 
  -1   9  21        6.07       17.76     93.30 o 
   0   9  21       64.20       84.29     96.44 o 
   1   9  21       90.24       72.17     90.81 o 
   2   9  21        3.35       11.31    102.85 o 
   3   9  21       27.08        1.79    108.53 o 
  -8   0  22       24.37      227.85     90.46 o 
  -6   0  22     1671.71     1616.54    124.20 o 
  -4   0  22     1726.18     1703.09    108.56 o 
  -2   0  22     3777.13     3476.50    111.81 o 
   0   0  22      290.45      389.07     41.54 o 
   2   0  22      533.34      603.23     46.65 o 
   4   0  22      462.78      464.44     52.01 o 
   6   0  22     1071.47      896.51    139.91 o 
   8   0  22        3.48       75.05    118.60 o 
  -9   1  22        0.06      -33.49    124.27 o 
  -8   1  22     1033.76     1086.35     94.24 o 
  -7   1  22       18.37       25.77     60.06 o 
  -6   1  22     1619.49     1655.23     89.79 o 
  -5   1  22       18.27       60.72     44.94 o 
  -4   1  22     2358.13     2423.65     88.39 o 
  -3   1  22     1055.81     1037.21     64.56 o 
  -2   1  22     3909.15     4055.34     95.07 o 
  -1   1  22      695.42      773.21     38.54 o 
   0   1  22     7658.07     7408.89    277.38 o 
   1   1  22     1078.30     1264.83     51.89 o 
   2   1  22      794.47      770.78     58.13 o 
   3   1  22       26.01       15.03     31.48 o 
   4   1  22     1422.29     1409.62     75.61 o 
   5   1  22        1.48       44.67     64.18 o 
   6   1  22     1058.28     1077.77     88.18 o 
   7   1  22       21.04      208.36     84.84 o 
   8   1  22      834.26      919.36    128.99 o 
   9   1  22       62.69      141.16    102.10 o 
  -9   2  22      296.84      521.54    160.84 o 
  -8   2  22       39.04       25.85    137.02 o 
  -7   2  22      723.44      843.47    142.94 o 
  -6   2  22       55.05      -26.24     58.44 o 
  -5   2  22     1043.02      917.85     95.72 o 
  -4   2  22      259.16      294.67     53.89 o 
  -3   2  22      752.35      742.58     54.94 o 
  -2   2  22       98.68      145.94     35.08 o 
  -1   2  22     1958.16     1777.38     60.57 o 
   0   2  22       36.81       67.64     25.30 o 
   1   2  22     2286.20     2369.87    170.23 o 
   2   2  22       16.03       36.50     31.84 o 
   3   2  22     2357.57     2317.53     86.67 o 
   4   2  22      311.11      302.96    103.42 o 
   5   2  22      123.43      178.81     79.06 o 
   6   2  22       14.51       55.46     47.36 o 
   7   2  22      261.29      429.06     96.90 o 
   8   2  22        0.02       44.54     74.11 o 
   9   2  22      125.00      315.36    110.51 o 
  -9   3  22        2.28       75.70    136.11 o 
  -8   3  22       47.15       50.83     89.41 o 
  -7   3  22      156.82      155.86     77.28 o 
  -6   3  22     1042.04     1007.62     78.68 o 
  -5   3  22       31.08       57.29     48.30 o 
  -4   3  22       49.14       53.16     42.24 o 
  -3   3  22       10.85       -9.78     38.75 o 
  -2   3  22      432.89      521.11     42.02 o 
  -1   3  22       34.34       68.19     31.68 o 
   0   3  22      542.06      582.60     47.35 o 
   1   3  22      411.47      415.29     43.14 o 
   2   3  22     1384.10     1419.06     68.38 o 
   3   3  22      493.14      516.29     57.27 o 
   4   3  22     1232.63     1275.86     80.77 o 
   5   3  22       40.17       84.00     50.11 o 
   6   3  22       96.47      160.58     57.16 o 
   7   3  22       76.46       65.43     91.39 o 
   8   3  22       69.92      129.99     77.00 o 
  -8   4  22       40.23       -5.38    105.74 o 
  -7   4  22      609.09      590.59     87.02 o 
  -6   4  22      220.68      233.56     66.72 o 
  -5   4  22     2270.17     2111.98    111.24 o 
  -4   4  22      364.66      438.44     66.89 o 
  -3   4  22     2843.91     2765.27     93.64 o 
  -2   4  22      149.12      155.26     39.27 o 
  -1   4  22     2033.76     2040.53    201.74 o 
   0   4  22      287.43      428.50     46.20 o 
   1   4  22     1893.91     1793.71     72.83 o 
   2   4  22       19.08       15.15     41.34 o 
   3   4  22     2498.26     2346.40    125.50 o 
   4   4  22       39.14      -26.08     43.30 o 
   5   4  22      548.37      531.30     67.29 o 
   6   4  22      116.67      135.12     61.65 o 
   7   4  22      393.65      270.33     72.17 o 
   8   4  22        3.41        7.79    110.14 o 
  -8   5  22       57.45      177.68    111.08 o 
  -7   5  22      223.32      153.29     95.72 o 
  -6   5  22       30.11      105.49     66.91 o 
  -5   5  22       49.39       53.80     60.25 o 
  -4   5  22      667.44      718.10     72.65 o 
  -3   5  22      146.94       78.14     49.86 o 
  -2   5  22     2669.38     2443.89    270.28 o 
  -1   5  22      304.37      321.54     62.26 o 
   0   5  22     1101.27     1098.93     72.68 o 
   1   5  22       31.45       10.36     40.84 o 
   2   5  22       58.23      140.90     72.55 o 
   3   5  22      335.57      443.53     97.06 o 
   4   5  22      329.41      414.64     64.70 o 
   5   5  22      238.78      203.61     64.02 o 
   6   5  22      132.34      563.24    301.71 o 
   7   5  22        7.15       55.55     70.32 o 
   8   5  22       76.28      -28.14    131.40 o 
  -7   6  22      208.12      225.38    102.27 o 
  -6   6  22       11.62       86.34     94.10 o 
  -5   6  22      241.10      204.20     69.06 o 
  -4   6  22       22.46       68.84     72.93 o 
  -3   6  22       23.12       13.88     68.30 o 
  -2   6  22      544.54      664.73    177.32 o 
  -1   6  22        4.54       -2.53     57.21 o 
   0   6  22      698.57      821.25    218.34 o 
   1   6  22       41.16       49.52     57.74 o 
   2   6  22      106.31       72.03     50.66 o 
   3   6  22      396.49      452.96     91.98 o 
   4   6  22        1.98      -15.04     55.13 o 
   5   6  22       90.57      205.32     68.30 o 
   6   6  22        0.11      133.19     70.57 o 
   7   6  22       13.24       73.06     73.68 o 
  -6   7  22      122.58      160.23    103.34 o 
  -5   7  22       11.43      -96.30     90.10 o 
  -4   7  22      532.13      504.98     95.48 o 
  -3   7  22       29.32       10.68     71.09 o 
  -2   7  22      607.22      684.43     94.53 o 
  -1   7  22       55.67       38.70     65.89 o 
   0   7  22        3.57       28.49     79.42 o 
   1   7  22        2.95        7.20     76.82 o 
   2   7  22      342.20      483.17     84.21 o 
   3   7  22      244.43      311.63     89.89 o 
   4   7  22      387.05      589.33     97.92 o 
   5   7  22       46.00       59.48     65.22 o 
   6   7  22      193.07      361.50     87.02 o 
  -5   8  22      123.98      236.97    109.25 o 
  -4   8  22        1.34      -73.70     88.74 o 
  -3   8  22       47.45       18.02    109.40 o 
  -2   8  22        0.30      -34.75     79.74 o 
  -1   8  22       50.33       68.13     83.74 o 
   0   8  22       52.70       17.82     74.04 o 
   1   8  22       20.34       38.65     78.04 o 
   2   8  22       42.10       22.20     83.91 o 
   3   8  22       71.51       27.58     74.54 o 
   4   8  22      117.34      128.38     87.59 o 
   5   8  22       63.94      123.93     94.17 o 
  -3   9  22       14.19      161.76    149.42 o 
  -2   9  22      142.83      198.27    104.75 o 
  -1   9  22       47.14      -49.64     90.24 o 
   0   9  22        0.76       -1.70     90.90 o 
   1   9  22        4.08      -65.35     91.20 o 
   2   9  22       56.76       69.48    102.13 o 
   3   9  22        7.03      192.22    118.82 o 
  -9   0  23      155.92      247.93    110.01 o 
  -7   0  23      220.10      301.44     90.85 o 
  -5   0  23     1117.19     1098.82    100.97 o 
  -3   0  23     5813.99     5105.90    258.66 o 
  -1   0  23     3456.56     3104.57     90.04 o 
   1   0  23     1105.64     1007.91     88.51 o 
   3   0  23     1825.55     1848.30     76.49 o 
   5   0  23     1238.78     1314.79    150.41 o 
   7   0  23     1116.06      900.65    148.96 o 
   9   0  23      735.55      605.34    156.93 o 
  -9   1  23       62.61       54.81     77.05 o 
  -8   1  23       10.94      -30.67     65.74 o 
  -7   1  23      168.70      174.92     63.25 o 
  -6   1  23      363.96      356.65     61.45 o 
  -5   1  23     1045.00      978.65     80.55 o 
  -4   1  23     1501.95     1392.97     70.72 o 
  -3   1  23        2.44       40.34     46.72 o 
  -2   1  23     1412.78     1490.99     53.95 o 
  -1   1  23      294.84      240.09     30.62 o 
   0   1  23     1015.05     1028.57     52.07 o 
   1   1  23     2883.30     3009.63    132.17 o 
   2   1  23     2984.08     2761.89     76.91 o 
   3   1  23      122.25      178.20     36.70 o 
   4   1  23       62.49       85.85     47.74 o 
   5   1  23     1811.97     1877.23     92.35 o 
   6   1  23      754.30      819.66    168.20 o 
   7   1  23      151.08      199.44    133.05 o 
   8   1  23        0.35       15.06     84.87 o 
   9   1  23      178.68      232.73    101.87 o 
  -9   2  23      121.81      101.35    144.20 o 
  -8   2  23      204.85      238.45    193.35 o 
  -7   2  23      403.45      559.11     80.45 o 
  -6   2  23      124.55      100.42     56.23 o 
  -5   2  23     2183.40     1954.62     87.13 o 
  -4   2  23      719.20      731.58     57.77 o 
  -3   2  23     1604.00     1516.37     88.77 o 
  -2   2  23        2.35       23.25     33.53 o 
  -1   2  23      690.07      650.62     67.99 o 
   0   2  23      344.55      405.47     98.68 o 
   1   2  23      165.57      127.03     34.38 o 
   2   2  23     1171.45     1153.85     54.87 o 
   3   2  23      582.23      633.18     59.66 o 
   4   2  23      657.42      521.60    169.84 o 
   5   2  23      673.37      613.77     93.15 o 
   6   2  23       96.49       54.37     50.34 o 
   7   2  23      263.80      239.04     76.61 o 
   8   2  23       83.13      -43.37     81.89 o 
   9   2  23       60.04     -119.71     97.94 o 
  -9   3  23        4.39      131.34    195.53 o 
  -8   3  23      668.30      790.70    384.01 o 
  -7   3  23        1.19       64.32     67.38 o 
  -6   3  23      710.28      774.84     72.09 o 
  -5   3  23      251.55      221.21     51.45 o 
  -4   3  23      987.63     1029.69     66.16 o 
  -3   3  23       21.05       52.66     52.69 o 
  -2   3  23      254.90      319.98     39.36 o 
  -1   3  23       12.95       27.52     38.48 o 
   0   3  23     1195.46     1166.82     68.70 o 
   1   3  23       23.93      117.41     39.10 o 
   2   3  23     5227.91     4861.04    198.94 o 
   3   3  23       12.20       16.09     40.94 o 
   4   3  23     1317.97     1196.68     76.42 o 
   5   3  23       56.52       82.34     50.79 o 
   6   3  23     1123.92     1010.25     82.09 o 
   7   3  23      128.52      139.86     96.02 o 
   8   3  23      153.96      192.33     84.38 o 
  -8   4  23        3.73       26.94    113.05 o 
  -7   4  23      124.29      107.43     76.52 o 
  -6   4  23      417.87      503.19     74.62 o 
  -5   4  23        0.43       59.92     56.71 o 
  -4   4  23      351.38      351.00     54.19 o 
  -3   4  23      519.43      535.94     52.64 o 
  -2   4  23      110.19      153.77     48.02 o 
  -1   4  23       83.43      107.97     42.75 o 
   0   4  23     1299.44     1269.53     64.50 o 
   1   4  23        8.99       -2.85     36.16 o 
   2   4  23     1353.22     1295.64     82.78 o 
   3   4  23      154.34      174.22     50.27 o 
   4   4  23      808.89      638.33     65.23 o 
   5   4  23       54.51       89.11     54.70 o 
   6   4  23       42.75      105.35     61.84 o 
   7   4  23       21.53       44.23     69.98 o 
   8   4  23       58.45      145.04    115.77 o 
  -8   5  23       27.25       -7.05    110.43 o 
  -7   5  23       15.55       22.57     90.08 o 
  -6   5  23      370.66      401.46     80.34 o 
  -5   5  23       21.40       41.20     55.99 o 
  -4   5  23      619.71      673.70     72.45 o 
  -3   5  23       72.30       86.71     66.60 o 
  -2   5  23     1774.29     1775.93    126.46 o 
  -1   5  23        0.61       41.28     56.89 o 
   0   5  23      709.00      814.81     66.70 o 
   1   5  23      158.49      159.08     48.42 o 
   2   5  23      332.44      339.05     54.15 o 
   3   5  23      382.89      340.42     60.57 o 
   4   5  23        3.05      113.43     70.45 o 
   5   5  23       88.70       82.00     62.37 o 
   6   5  23      171.11      274.21     76.95 o 
   7   5  23       87.63       38.94     85.36 o 
  -7   6  23        7.53      137.56    103.43 o 
  -6   6  23      295.30      347.21     83.18 o 
  -5   6  23        4.71       -7.26     78.11 o 
  -4   6  23       59.40       51.27     76.01 o 
  -3   6  23      683.61      592.19     86.82 o 
  -2   6  23       85.93       67.13     66.14 o 
  -1   6  23      747.18      876.19     93.58 o 
   0   6  23       30.67       11.91     60.92 o 
   1   6  23      414.33      352.83     65.93 o 
   2   6  23      185.99      232.45     67.19 o 
   3   6  23       64.82       86.31     59.22 o 
   4   6  23        5.38      -51.45     76.36 o 
   5   6  23      375.51      458.55     77.43 o 
   6   6  23      207.15      185.02     88.26 o 
   7   6  23       55.99      109.88     97.22 o 
  -6   7  23       14.27      -19.32    138.00 o 
  -5   7  23       10.58      -18.27     90.12 o 
  -4   7  23      124.14       91.48     80.68 o 
  -3   7  23      180.55       51.05    131.94 o 
  -2   7  23       35.71       36.05     69.68 o 
  -1   7  23       64.12      145.33     73.72 o 
   0   7  23      320.50      305.71     80.63 o 
   1   7  23       66.26       47.10     71.33 o 
   2   7  23        0.14       73.92     77.28 o 
   3   7  23        8.43        5.31     58.73 o 
   4   7  23       56.91       18.71     63.60 o 
   5   7  23       22.72       10.90     64.88 o 
   6   7  23       27.11       17.99     71.07 o 
  -5   8  23      333.61      673.72    153.56 o 
  -4   8  23       49.00       49.00    100.50 o 
  -3   8  23      115.39       93.03    100.87 o 
  -2   8  23       34.49       87.82     82.98 o 
  -1   8  23      101.08      101.83     78.31 o 
   0   8  23        0.34      -14.68     82.82 o 
   1   8  23       66.75       91.73     81.69 o 
   2   8  23       54.67        8.18     85.31 o 
   3   8  23       85.28      127.75     81.21 o 
   4   8  23        1.40       54.43     85.69 o 
   5   8  23       86.71       81.30     93.64 o 
  -3   9  23        0.19      -42.33    105.51 o 
  -2   9  23      122.73       60.04    103.00 o 
  -1   9  23        3.84       -7.70     95.08 o 
   0   9  23       81.62      133.09    106.58 o 
   1   9  23       39.68       83.53     97.99 o 
   2   9  23       11.64      -34.24    100.68 o 
   3   9  23        1.36       42.14    116.74 o 
  -8   0  24      403.25      443.12    108.33 o 
  -6   0  24       60.80       45.31     73.83 o 
  -4   0  24     5617.32     5518.12    209.60 o 
  -2   0  24     1636.97     1736.72     72.39 o 
   0   0  24      605.23      514.10     65.24 o 
   2   0  24      443.97      446.17     49.79 o 
   4   0  24     3470.57     3475.71    139.07 o 
   6   0  24     1878.85     1949.49    189.05 o 
   8   0  24      665.92      818.31    158.46 o 
  -9   1  24       10.80       46.01     77.89 o 
  -8   1  24        1.63       -2.02     67.91 o 
  -7   1  24       69.83      185.54     68.24 o 
  -6   1  24      137.04      108.63     56.29 o 
  -5   1  24      142.40       85.72     50.08 o 
  -4   1  24     1001.04     1070.83     66.08 o 
  -3   1  24        4.34       21.64     37.37 o 
  -2   1  24     2083.64     2252.70     65.43 o 
  -1   1  24       11.04       12.40     27.76 o 
   0   1  24        0.40       73.63     29.02 o 
   1   1  24     1605.65     1724.23    109.32 o 
   2   1  24      137.58      178.70     34.80 o 
   3   1  24      794.93      807.78     47.53 o 
   4   1  24        5.77       43.79     42.33 o 
   5   1  24       89.91      117.15     47.34 o 
   6   1  24       36.36      113.56     74.94 o 
   7   1  24       16.81      -57.05    191.77 o 
   8   1  24       47.62       27.71     85.48 o 
   9   1  24      188.25      261.26    107.86 o 
  -9   2  24        1.62       68.84    139.38 o 
  -8   2  24      182.07      292.66    109.60 o 
  -7   2  24      161.84      153.24     73.84 o 
  -6   2  24      883.82      882.94     84.80 o 
  -5   2  24      156.65      230.76     60.21 o 
  -4   2  24     1530.82     1616.44     76.81 o 
  -3   2  24       40.69       34.97     39.63 o 
  -2   2  24       13.92      -18.73     32.01 o 
  -1   2  24       31.88       33.14     39.18 o 
   0   2  24        8.79       53.10     32.42 o 
   1   2  24       17.51       38.33     34.67 o 
   2   2  24       61.93       87.21     36.19 o 
   3   2  24       43.82       78.78     44.16 o 
   4   2  24     2840.31     2634.42    132.58 o 
   5   2  24      181.11      133.22     83.60 o 
   6   2  24      140.31      200.43     84.00 o 
   7   2  24       28.20      111.42     80.48 o 
   8   2  24       60.40     -115.79     77.19 o 
  -8   3  24        0.27        8.77    134.93 o 
  -7   3  24     1114.14     1117.72    115.80 o 
  -6   3  24        4.00       98.28    100.96 o 
  -5   3  24     2030.65     2069.81     92.86 o 
  -4   3  24        4.46      -60.19     40.12 o 
  -3   3  24     3119.81     3141.79    100.56 o 
  -2   3  24       94.72       84.73     34.87 o 
  -1   3  24     1307.52     1290.05     64.45 o 
   0   3  24       54.17      102.63     36.09 o 
   1   3  24     3434.34     3447.50    114.78 o 
   2   3  24      657.77      710.27     49.95 o 
   3   3  24     2436.50     2645.53    100.86 o 
   4   3  24      154.91      192.80     53.09 o 
   5   3  24      576.28      598.76     67.87 o 
   6   3  24      133.56       32.70     56.33 o 
   7   3  24      396.66      551.89     89.85 o 
   8   3  24        1.18       69.06     91.35 o 
  -8   4  24       39.82      133.21    111.90 o 
  -7   4  24       78.83       95.98     74.18 o 
  -6   4  24      119.22      110.32     67.55 o 
  -5   4  24       48.03      151.29     52.73 o 
  -4   4  24      201.58      204.24     50.73 o 
  -3   4  24      177.32      146.86     46.98 o 
  -2   4  24      284.15      316.63     53.71 o 
  -1   4  24      264.14      278.07     46.47 o 
   0   4  24        0.31       30.23     37.64 o 
   1   4  24       13.83       51.36     39.52 o 
   2   4  24      161.65      157.04     45.65 o 
   3   4  24      136.03      152.38     48.56 o 
   4   4  24       41.16       37.49     47.49 o 
   5   4  24       34.60       15.75     53.30 o 
   6   4  24        4.79       37.60     63.12 o 
   7   4  24        0.83        6.32     69.72 o 
   8   4  24       15.48      110.73    108.61 o 
  -8   5  24        1.63      -79.71    107.55 o 
  -7   5  24      254.29      409.03    108.75 o 
  -6   5  24        3.89       30.83     68.21 o 
  -5   5  24       89.02      134.55     67.46 o 
  -4   5  24      716.02      706.93    119.52 o 
  -3   5  24      271.22      302.43     74.74 o 
  -2   5  24       58.29       88.26     61.93 o 
  -1   5  24     1017.71     1160.91     92.36 o 
   0   5  24      552.61      535.33     62.43 o 
   1   5  24       86.02       59.66     46.50 o 
   2   5  24      306.63      315.05     54.20 o 
   3   5  24     1965.15     1894.52    100.88 o 
   4   5  24        0.38        0.68     53.92 o 
   5   5  24      300.66      374.55     69.09 o 
   6   5  24       74.47       33.09     64.89 o 
   7   5  24      227.24      203.57     83.82 o 
  -7   6  24       35.36       67.11    116.24 o 
  -6   6  24       25.18       -3.75     94.73 o 
  -5   6  24       21.33        0.01     78.94 o 
  -4   6  24      194.07      166.27     79.08 o 
  -3   6  24        0.88       54.56    111.85 o 
  -2   6  24      438.34      519.72     83.40 o 
  -1   6  24        0.96       43.65     63.08 o 
   0   6  24      656.58      675.36    148.77 o 
   1   6  24       41.31       52.51     56.18 o 
   2   6  24       17.82      -10.24     48.94 o 
   3   6  24      486.51      445.07     68.92 o 
   4   6  24       99.11       75.14     58.26 o 
   5   6  24        2.25      -28.42     58.37 o 
   6   6  24      241.24      304.20     82.71 o 
   7   6  24       80.17       16.73     75.03 o 
  -6   7  24       14.86       -2.61    145.97 o 
  -5   7  24       16.72      -20.97     87.89 o 
  -4   7  24        1.63        0.46     85.51 o 
  -3   7  24       25.09      -47.73     74.62 o 
  -2   7  24       36.04       69.99     74.92 o 
  -1   7  24       26.99        3.66     67.81 o 
   0   7  24      345.15      344.23     80.75 o 
   1   7  24        6.51      -19.47     65.41 o 
   2   7  24        5.07      -25.03    122.05 o 
   3   7  24       19.28       64.99     61.62 o 
   4   7  24      173.52      151.81     71.92 o 
   5   7  24       12.35      -47.06     62.09 o 
   6   7  24        3.94      -80.65     71.08 o 
  -5   8  24        0.13       -8.51    170.96 o 
  -4   8  24      118.52       82.50     99.57 o 
  -3   8  24       27.50      -85.69     87.68 o 
  -2   8  24      136.50      134.88     92.77 o 
  -1   8  24       96.47      -17.68     76.65 o 
   0   8  24       11.87       89.16     83.76 o 
   1   8  24      130.54       88.95    143.21 o 
   2   8  24       52.24       30.13    162.45 o 
   3   8  24       49.17      146.56    114.04 o 
   4   8  24       79.98       -2.85     82.69 o 
  -2   9  24        0.90      -56.51    106.71 o 
  -1   9  24      361.36      436.76    115.76 o 
   0   9  24        0.08      -29.35     98.47 o 
   1   9  24       25.68      -56.47    100.99 o 
   2   9  24       11.00       38.73    107.75 o 
  -9   0  25      151.42      242.26    119.98 o 
  -7   0  25      161.49      366.45    101.81 o 
  -5   0  25      372.25      365.07     82.72 o 
  -3   0  25      579.84      517.86     65.45 o 
  -1   0  25       51.22       80.29     39.52 o 
   1   0  25     4021.13     3854.59    101.69 o 
   3   0  25      656.69      619.83     70.45 o 
   5   0  25     1797.68     1974.48    185.07 o 
   7   0  25      342.84      312.33    121.97 o 
   9   0  25      112.57      361.32    149.65 o 
  -9   1  25      164.71       -6.38    100.12 o 
  -8   1  25        0.67      -49.09     65.39 o 
  -7   1  25      244.36      351.74    115.42 o 
  -6   1  25       14.35      -21.89     54.81 o 
  -5   1  25     1609.55     1530.59    214.39 o 
  -4   1  25      161.88      178.19     47.81 o 
  -3   1  25     3233.50     2968.65    110.99 o 
  -2   1  25       50.19       97.10     48.93 o 
  -1   1  25      689.73      650.62     46.21 o 
   0   1  25     1433.77     1542.67     55.06 o 
   1   1  25      211.23      170.50     34.92 o 
   2   1  25      829.75      882.28     47.70 o 
   3   1  25      738.17      754.16     61.95 o 
   4   1  25      827.35      855.30     61.44 o 
   5   1  25     1983.51     1853.15     96.13 o 
   6   1  25        0.26       44.35     71.00 o 
   7   1  25      919.66      845.59    271.66 o 
   8   1  25        4.72       47.40    104.91 o 
   9   1  25      142.36      101.96     98.95 o 
  -9   2  25        0.57       16.18    115.00 o 
  -8   2  25      282.90      365.68     96.09 o 
  -7   2  25       39.12       13.66     67.04 o 
  -6   2  25      288.05      375.43     66.01 o 
  -5   2  25      300.82      392.18     65.69 o 
  -4   2  25       60.95       42.70     44.03 o 
  -3   2  25      562.81      592.10     54.04 o 
  -2   2  25     1129.72     1240.62     56.25 o 
  -1   2  25      597.96      565.88     88.13 o 
   0   2  25      549.21      457.78     56.12 o 
   1   2  25     1105.85     1070.63    117.15 o 
   2   2  25     1571.80     1438.14     61.73 o 
   3   2  25     1175.37     1149.66     70.02 o 
   4   2  25      772.95      736.42     66.62 o 
   5   2  25      642.04      645.90     86.61 o 
   6   2  25      470.41      406.77    166.13 o 
   7   2  25       26.90       34.17     79.66 o 
   8   2  25      104.19      185.92     94.27 o 
  -8   3  25       20.25      -31.09    132.55 o 
  -7   3  25        2.88       13.59    105.57 o 
  -6   3  25      702.69      646.72     72.05 o 
  -5   3  25     1096.62      991.93    103.81 o 
  -4   3  25      227.43      269.27     51.29 o 
  -3   3  25      537.07      514.89     54.42 o 
  -2   3  25      465.11      486.74     51.02 o 
  -1   3  25        6.03       48.67     39.99 o 
   0   3  25     1855.46     1780.89     71.65 o 
   1   3  25      307.89      319.16     44.14 o 
   2   3  25      343.68      369.44     45.69 o 
   3   3  25      561.51      608.43     61.08 o 
   4   3  25      458.28      424.55     60.70 o 
   5   3  25        1.88      -15.51     48.48 o 
   6   3  25      262.72      342.81     67.06 o 
   7   3  25       24.36       18.81     74.86 o 
   8   3  25       48.35       -6.55     85.54 o 
  -8   4  25      172.34      217.84    112.44 o 
  -7   4  25       50.84       25.76     74.22 o 
  -6   4  25      317.11      375.00     74.49 o 
  -5   4  25        0.23      179.27    133.16 o 
  -4   4  25      808.13      896.75     72.55 o 
  -3   4  25      583.49      519.19     63.49 o 
  -2   4  25     1242.80     1346.94     82.55 o 
  -1   4  25      255.74      251.93     47.51 o 
   0   4  25     1782.34     1691.55     74.37 o 
   1   4  25        4.05        9.26     40.40 o 
   2   4  25     1036.97      952.06     67.35 o 
   3   4  25      378.63      377.25     57.92 o 
   4   4  25       75.01       84.35     53.13 o 
   5   4  25       28.77       50.59     56.33 o 
   6   4  25      543.45      592.99    140.13 o 
   7   4  25        0.08       19.61     81.73 o 
   8   4  25      198.23      275.47    121.30 o 
  -7   5  25       23.60       53.21     82.22 o 
  -6   5  25      293.08      376.64     84.10 o 
  -5   5  25      133.17      113.20     68.71 o 
  -4   5  25      141.48      258.83    148.65 o 
  -3   5  25     1350.89     1536.10    111.60 o 
  -2   5  25      318.41      330.53     74.42 o 
  -1   5  25      925.35      977.44     87.98 o 
   0   5  25       10.42       38.01     47.70 o 
   1   5  25       97.97       31.66     64.58 o 
   2   5  25     2010.71     1901.61    232.06 o 
   3   5  25       27.75       22.66     59.42 o 
   4   5  25      564.40      512.13     69.29 o 
   5   5  25      716.42      646.11     82.69 o 
   6   5  25       79.29       53.12     64.24 o 
   7   5  25      158.14      328.63     83.83 o 
  -7   6  25       41.76      181.85    168.66 o 
  -6   6  25       70.46       64.26    157.93 o 
  -5   6  25        0.47     -101.14     79.47 o 
  -4   6  25       81.14      134.89    106.03 o 
  -3   6  25       59.54      132.99     72.05 o 
  -2   6  25       17.13      135.55    200.59 o 
  -1   6  25        5.02       -0.34     68.24 o 
   0   6  25        0.86       -0.40     61.53 o 
   1   6  25       50.25      -12.45     53.55 o 
   2   6  25       96.15      167.02    140.09 o 
   3   6  25       25.55       63.12     57.35 o 
   4   6  25       35.74       35.88     58.65 o 
   5   6  25      189.78      193.82     81.97 o 
   6   6  25      130.83      291.49     79.79 o 
  -6   7  25       42.80       23.15    151.56 o 
  -5   7  25      402.12      487.16    117.96 o 
  -4   7  25       10.96       12.14     86.56 o 
  -3   7  25      135.28      136.94     80.34 o 
  -2   7  25      136.79      105.38     77.45 o 
  -1   7  25       55.25       72.55     72.79 o 
   0   7  25       31.40       15.13     74.97 o 
   1   7  25      140.53      254.72     79.48 o 
   2   7  25       57.63       50.98     62.90 o 
   3   7  25      219.30      213.31     67.76 o 
   4   7  25       56.57       91.19     75.18 o 
   5   7  25       21.91       77.09     67.01 o 
  -4   8  25        2.02     -121.81     99.52 o 
  -3   8  25       88.90       53.71     93.07 o 
  -2   8  25        0.25       20.52     87.41 o 
  -1   8  25       59.91       98.09     83.57 o 
   0   8  25       55.45       83.17     80.79 o 
   1   8  25      106.24       69.36     82.56 o 
   2   8  25       62.61       31.93     91.80 o 
   3   8  25       18.70       14.42     82.71 o 
   4   8  25       57.00       32.03     90.43 o 
  -2   9  25       26.25       -9.11    106.77 o 
  -1   9  25       72.63      139.60    112.71 o 
   0   9  25       20.86      -84.06     98.12 o 
   1   9  25      113.86      140.44    110.33 o 
   2   9  25       20.92      -36.37    109.09 o 
  -8   0  26        2.68      -35.88     95.52 o 
  -6   0  26     1093.22     1355.11    123.05 o 
  -4   0  26        0.98      125.81     66.85 o 
  -2   0  26     1450.52     1662.48    127.26 o 
   0   0  26      236.53      298.82     56.69 o 
   2   0  26      108.12      172.11     61.48 o 
   4   0  26      416.67      405.94     69.99 o 
   6   0  26       22.25        0.23    115.69 o 
   8   0  26      419.85      168.89    130.94 o 
  -9   1  26       38.93      -54.54     91.88 o 
  -8   1  26      196.04      285.33     79.02 o 
  -7   1  26       15.76       19.71     65.26 o 
  -6   1  26      545.49      592.03     74.82 o 
  -5   1  26      200.01      169.32     54.39 o 
  -4   1  26     3562.14     2951.89    172.61 o 
  -3   1  26      807.31      772.83     56.94 o 
  -2   1  26      567.06      531.88    100.40 o 
  -1   1  26       97.27       96.67     31.76 o 
   0   1  26      648.27      704.83     47.36 o 
   1   1  26      458.12      463.14     41.71 o 
   2   1  26     1221.79     1165.79     52.55 o 
   3   1  26      367.53      348.66     45.39 o 
   4   1  26     3424.67     3515.10    126.72 o 
   5   1  26      110.27      135.63    123.47 o 
   6   1  26     1415.91     1523.13    265.45 o 
   7   1  26      170.47      162.89     86.66 o 
   8   1  26      198.47      347.61    103.42 o 
  -8   2  26       22.28      -46.85     83.40 o 
  -7   2  26     1003.41     1142.57    160.43 o 
  -6   2  26       15.34        0.40     58.93 o 
  -5   2  26       15.48      102.08     52.67 o 
  -4   2  26      172.79      177.27     63.57 o 
  -3   2  26     1414.18     1265.89     92.84 o 
  -2   2  26      519.04      578.17     44.75 o 
  -1   2  26     1358.96     1459.37    121.32 o 
   0   2  26        0.29       30.26     36.47 o 
   1   2  26     3082.67     3192.66    108.78 o 
   2   2  26        1.97       99.89     38.16 o 
   3   2  26     1502.57     1501.66     78.13 o 
   4   2  26       61.20       53.12     45.99 o 
   5   2  26       53.83      103.92     48.91 o 
   6   2  26        2.71      -83.41     74.43 o 
   7   2  26      113.54      101.47     86.27 o 
   8   2  26       12.89      -52.49     79.07 o 
  -8   3  26       15.96       10.74     88.87 o 
  -7   3  26      563.74      709.20    123.29 o 
  -6   3  26       21.81       76.27     60.84 o 
  -5   3  26       74.41      116.81     52.55 o 
  -4   3  26        0.68       -5.85     45.90 o 
  -3   3  26      256.33      198.67     48.61 o 
  -2   3  26     1143.46     1130.28     65.59 o 
  -1   3  26       67.31      106.54     42.27 o 
   0   3  26       72.31       88.99     39.50 o 
   1   3  26      314.09      381.16     46.90 o 
   2   3  26       89.62       95.28     40.71 o 
   3   3  26      101.82      157.59     58.32 o 
   4   3  26      504.95      576.38     65.81 o 
   5   3  26      110.39      201.86     57.57 o 
   6   3  26        6.51       54.23     73.93 o 
   7   3  26        1.95       56.29     93.27 o 
   8   3  26      113.56      115.52    150.61 o 
  -8   4  26        0.07      -86.08    198.21 o 
  -7   4  26       92.85       85.14     81.26 o 
  -6   4  26       87.92      118.89     70.75 o 
  -5   4  26      126.52      125.27     71.32 o 
  -4   4  26      322.05      371.92     72.26 o 
  -3   4  26      494.11      509.67     65.23 o 
  -2   4  26      474.16      478.23     62.85 o 
  -1   4  26      951.22      923.48     62.38 o 
   0   4  26       58.40       60.19     42.44 o 
   1   4  26     1406.59     1304.10     91.81 o 
   2   4  26      798.69      748.04     64.81 o 
   3   4  26     1617.63     1723.08    108.57 o 
   4   4  26       67.51       57.02     51.22 o 
   5   4  26      693.75      593.86     76.48 o 
   6   4  26        9.81       13.78     63.61 o 
   7   4  26      471.35      571.85    120.42 o 
   8   4  26        0.20       49.54    208.03 o 
  -7   5  26      122.22       25.38     84.59 o 
  -6   5  26       59.63       86.07     76.70 o 
  -5   5  26       20.43        7.68     78.16 o 
  -4   5  26      513.97      458.55     86.93 o 
  -3   5  26      136.50      126.86     70.63 o 
  -2   5  26       46.65       99.84     68.23 o 
  -1   5  26      194.39      135.09     63.27 o 
   0   5  26       99.88      121.52     53.29 o 
   1   5  26        2.36      -56.02     45.68 o 
   2   5  26       58.27      100.20     51.48 o 
   3   5  26       20.69      -20.53     53.11 o 
   4   5  26       20.24       95.18     59.89 o 
   5   5  26      128.84      121.58     63.00 o 
   6   5  26       35.09        0.28     68.61 o 
   7   5  26       33.06       27.60     77.69 o 
  -6   6  26       16.99      156.05    105.06 o 
  -5   6  26       81.90       92.98     93.24 o 
  -4   6  26      187.61      226.50     80.93 o 
  -3   6  26      316.31      345.00     81.27 o 
  -2   6  26       56.23       10.71     70.13 o 
  -1   6  26       12.94      -65.79     61.27 o 
   0   6  26      156.22      148.15     71.41 o 
   1   6  26        1.19      -18.97     51.49 o 
   2   6  26        2.49       21.61     53.73 o 
   3   6  26      312.39      181.64     61.12 o 
   4   6  26       41.99       -2.54     61.36 o 
   5   6  26      179.00      194.21     70.13 o 
   6   6  26       54.39       70.41     72.58 o 
  -5   7  26        1.49      125.77    133.20 o 
  -4   7  26      317.60      531.49    107.53 o 
  -3   7  26       14.13       17.61     80.80 o 
  -2   7  26      433.49      680.60     96.27 o 
  -1   7  26        3.15        6.48     72.79 o 
   0   7  26      290.98      435.91    117.91 o 
   1   7  26      255.75      120.10     79.57 o 
   2   7  26      319.01      306.36     80.13 o 
   3   7  26      172.42      116.62     67.67 o 
   4   7  26      465.30      570.71     88.90 o 
   5   7  26        0.00        6.20     68.62 o 
  -4   8  26       11.72      -80.13    108.94 o 
  -3   8  26        2.03      -45.11    100.26 o 
  -2   8  26        0.11       54.96     93.26 o 
  -1   8  26      168.12      127.95     96.44 o 
   0   8  26       83.04       38.13     93.61 o 
   1   8  26       21.04       21.02     87.22 o 
   2   8  26        7.91      -15.60     87.64 o 
   3   8  26       15.85       -1.64     76.77 o 
   4   8  26       49.95      -48.41     95.93 o 
  -1   9  26       20.97      -10.36    100.55 o 
   0   9  26       19.01      -53.00    106.45 o 
   1   9  26        8.26      -17.24    100.28 o 
  -9   0  27       32.48       70.91    117.68 o 
  -7   0  27      197.64      288.33     97.29 o 
  -5   0  27      102.18      134.78     74.59 o 
  -3   0  27     2090.13     2125.58    172.49 o 
  -1   0  27     1676.27     1684.51    114.00 o 
   1   0  27      553.79      492.72     69.38 o 
   3   0  27     1394.24     1371.21     96.14 o 
   5   0  27     3398.89     3454.17    243.33 o 
   7   0  27     2391.61     1974.17    208.37 o 
  -8   1  27       10.94      120.07     75.60 o 
  -7   1  27       10.50       25.52     70.34 o 
  -6   1  27        6.08       42.94     61.34 o 
  -5   1  27     1026.99      936.24     83.44 o 
  -4   1  27      191.15      150.70     45.71 o 
  -3   1  27      695.93      816.90     58.82 o 
  -2   1  27      133.60       93.39     37.80 o 
  -1   1  27      729.06      852.24     75.65 o 
   0   1  27      254.93      242.81     40.13 o 
   1   1  27      704.34      717.45     46.85 o 
   2   1  27      292.84      291.27     39.86 o 
   3   1  27      936.06      944.94     60.44 o 
   4   1  27      109.48       73.12     56.31 o 
   5   1  27     2683.06     2527.38    224.17 o 
   6   1  27      329.18      480.02    112.43 o 
   7   1  27       76.82      174.22     84.51 o 
   8   1  27       37.74       55.85     86.76 o 
  -8   2  27       10.82      -74.61     84.08 o 
  -7   2  27       35.32       99.70     73.82 o 
  -6   2  27       27.34      -61.05     56.13 o 
  -5   2  27     1353.39     1270.35     80.07 o 
  -4   2  27      486.40      464.41     56.25 o 
  -3   2  27      195.15      155.67     44.78 o 
  -2   2  27      645.65      634.67     54.56 o 
  -1   2  27      720.88      775.68     62.15 o 
   0   2  27      697.59      764.35     61.02 o 
   1   2  27        5.92       60.49     36.52 o 
   2   2  27      767.57      784.20     53.49 o 
   3   2  27      428.55      530.27     57.33 o 
   4   2  27      156.53      183.87     57.68 o 
   5   2  27     1106.19     1035.42     82.25 o 
   7   2  27       59.89       69.89     83.53 o 
   8   2  27       10.27      -52.69     84.67 o 
  -8   3  27      374.69      283.48     99.83 o 
  -7   3  27       20.09       -4.51     68.33 o 
  -6   3  27        6.08       78.18     60.15 o 
  -5   3  27      200.10      185.00     54.81 o 
  -4   3  27       63.64      131.84     50.18 o 
  -3   3  27       61.57      101.93     51.46 o 
  -2   3  27      501.53      546.66     53.75 o 
  -1   3  27       82.28      112.42     42.39 o 
   0   3  27      644.11      763.88     57.26 o 
   1   3  27      209.51      144.53     41.72 o 
   2   3  27     2455.68     2355.47    276.22 o 
   3   3  27      787.15      746.46     64.73 o 
   4   3  27        8.80       36.22     47.20 o 
   5   3  27        1.38      -35.09     51.66 o 
   6   3  27      647.22      769.51    101.04 o 
   7   3  27        0.06      -42.06     88.38 o 
   8   3  27       66.96      -32.93    203.96 o 
  -8   4  27        0.77     -108.21    108.72 o 
  -7   4  27      277.77      296.86    153.17 o 
  -6   4  27       49.12       39.91     68.31 o 
  -5   4  27      313.17      286.95     63.74 o 
  -4   4  27       80.93       87.70     60.92 o 
  -3   4  27      327.39      341.95     61.99 o 
  -2   4  27      258.43      254.80     57.54 o 
  -1   4  27       78.54       44.78     45.37 o 
   0   4  27      418.32      469.49     51.27 o 
   1   4  27       13.98        8.98     38.59 o 
   2   4  27       73.57      108.65     49.01 o 
   3   4  27       97.35      234.15    110.04 o 
   4   4  27       66.30       80.36     53.75 o 
   5   4  27      223.17      165.27     62.07 o 
   6   4  27        0.82       36.39     63.69 o 
   7   4  27       53.80       31.16    101.01 o 
  -7   5  27        6.33       94.07     89.25 o 
  -6   5  27        2.80       13.87     90.23 o 
  -5   5  27       71.05      133.66     87.42 o 
  -4   5  27       69.49       75.98     73.28 o 
  -3   5  27       54.68       -2.18     68.05 o 
  -2   5  27       53.64      100.43     57.08 o 
  -1   5  27       20.99       50.68     52.74 o 
   0   5  27      110.59       43.35     44.68 o 
   1   5  27        8.32      -15.91     48.45 o 
   2   5  27       28.13       17.14     52.73 o 
   3   5  27        5.37       54.54     55.31 o 
   4   5  27      125.61      167.76     62.72 o 
   5   5  27       87.75      113.13     63.69 o 
   6   5  27      266.32      165.36     72.19 o 
   7   5  27        5.07       13.05     75.97 o 
  -6   6  27      152.95       63.96    101.96 o 
  -5   6  27      459.10      612.51    110.64 o 
  -4   6  27       14.41      118.72     81.15 o 
  -3   6  27       53.03      116.38     75.27 o 
  -2   6  27      205.03      103.56     91.31 o 
  -1   6  27      164.01      191.61     75.87 o 
   0   6  27        2.64       30.58     65.34 o 
   1   6  27      627.29      763.20     78.19 o 
   2   6  27      171.46      184.44     60.23 o 
   3   6  27      312.20      342.13     68.49 o 
   4   6  27      220.87      198.90     71.13 o 
   5   6  27      155.45      137.82     68.44 o 
   6   6  27       15.38      -40.72     68.16 o 
  -5   7  27       19.85       39.14    113.93 o 
  -4   7  27       21.35      -15.86     93.15 o 
  -3   7  27      167.36      200.83     91.02 o 
  -2   7  27       10.31       -1.01    122.01 o 
  -1   7  27      201.42      356.43     85.78 o 
   0   7  27        1.44       85.07     76.76 o 
   1   7  27       62.27      126.00     79.08 o 
   2   7  27       21.98       33.30     63.49 o 
   3   7  27       35.39       73.66     63.64 o 
   4   7  27        7.55      -12.87     70.09 o 
   5   7  27       67.02      -81.65     76.72 o 
  -4   8  27        1.94       -8.35    113.51 o 
  -3   8  27       12.06      -61.88    100.10 o 
  -2   8  27        1.99      -44.82     94.86 o 
  -1   8  27      255.04      249.40     97.40 o 
   0   8  27       12.14      -23.61     86.26 o 
   1   8  27      330.07      245.29    103.56 o 
   2   8  27       10.08       86.57     96.22 o 
   3   8  27      211.02      179.37     85.63 o 
   0   9  27       43.43       36.57    111.08 o 
  -8   0  28      366.03      416.36    115.53 o 
  -6   0  28      849.17      937.98    116.99 o 
  -4   0  28     3584.42     2925.96    217.96 o 
  -2   0  28     1875.24     1799.08     78.95 o 
   0   0  28     2768.79     2513.04    122.13 o 
   2   0  28     2069.36     2051.07    113.69 o 
   4   0  28     1061.43      851.28    149.88 o 
   6   0  28      369.15      550.45    140.76 o 
   8   0  28      131.84       81.57    140.60 o 
  -8   1  28       50.38      139.62    109.12 o 
  -7   1  28      102.52       73.96     71.31 o 
  -6   1  28       89.34       71.62     62.39 o 
  -5   1  28      146.18      140.89     65.72 o 
  -4   1  28      123.84       82.97     46.40 o 
  -3   1  28      228.97      287.60     54.50 o 
  -2   1  28       96.21      110.34     32.76 o 
  -1   1  28      268.05      321.10     49.45 o 
   0   1  28        0.84       44.51     34.07 o 
   1   1  28      315.56      387.54     43.19 o 
   2   1  28      289.23      357.62     49.96 o 
   3   1  28       17.41       30.09     43.88 o 
   4   1  28        3.12       -1.34     55.37 o 
   5   1  28        0.96      -44.15     74.94 o 
   6   1  28        1.54       98.33     78.75 o 
   7   1  28       81.89       62.11     89.02 o 
   8   1  28       63.14       53.41     90.69 o 
  -8   2  28       58.56      129.28     85.96 o 
  -7   2  28      188.08      242.40     78.03 o 
  -6   2  28       68.81       81.49     71.82 o 
  -5   2  28       66.99       70.23     54.27 o 
  -4   2  28      307.39      291.42     53.13 o 
  -3   2  28      490.87      565.98     61.55 o 
  -2   2  28      931.91      917.37     68.11 o 
  -1   2  28      617.75      427.74    111.33 o 
   0   2  28      790.26      825.48     55.09 o 
   1   2  28      127.02      153.28     38.89 o 
   2   2  28      438.97      520.70     49.21 o 
   3   2  28      755.41      859.88     88.56 o 
   4   2  28     3326.64     3148.17    153.05 o 
   5   2  28      121.74      147.27    111.12 o 
   6   2  28      286.11      430.63     98.20 o 
   7   2  28        0.16      -21.25     87.97 o 
   8   2  28       95.48       66.65     97.16 o 
  -8   3  28        4.50      -12.65     95.92 o 
  -7   3  28      174.14      135.21     75.38 o 
  -6   3  28       27.78       52.57     61.50 o 
  -5   3  28       87.80      161.24     57.56 o 
  -4   3  28      264.66      268.28     62.86 o 
  -3   3  28     1148.88     1175.04    190.05 o 
  -2   3  28      223.19      281.06     49.19 o 
  -1   3  28     2991.92     3060.87    117.20 o 
   0   3  28       16.98       41.05     45.58 o 
   1   3  28     3731.63     3604.65    344.22 o 
   2   3  28      181.98      144.87     49.71 o 
   3   3  28      156.41      114.96     50.14 o 
   4   3  28        1.79       16.22     48.90 o 
   5   3  28      188.67      151.14     62.67 o 
   6   3  28       29.14      -52.33     71.20 o 
   7   3  28      351.33      456.73    112.35 o 
   8   3  28       19.36       89.31     97.17 o 
  -7   4  28        6.34      -10.84     85.18 o 
  -6   4  28       66.03       96.10     81.13 o 
  -5   4  28        2.67     2678.72    223.71 o 
  -4   4  28      197.87      216.17     67.40 o 
  -3   4  28       71.18       64.33     57.62 o 
  -2   4  28       55.08        5.04     53.38 o 
  -1   4  28       25.63       37.01     46.58 o 
   0   4  28     1033.76      905.48     71.59 o 
   1   4  28      312.51      341.00     74.09 o 
   2   4  28      289.75      295.22     54.99 o 
   3   4  28      205.07      216.38     55.63 o 
   4   4  28       86.33      143.15     57.22 o 
   5   4  28      306.14      349.60     69.92 o 
   6   4  28        1.13       41.95     65.21 o 
   7   4  28       23.97      249.77    158.31 o 
  -7   5  28       43.17      118.37    113.02 o 
  -6   5  28       39.33       44.77     99.75 o 
  -5   5  28       20.09        7.16     82.17 o 
  -4   5  28      241.59      337.22     85.67 o 
  -3   5  28      724.12      773.70     83.16 o 
  -2   5  28      944.44      935.95     83.83 o 
  -1   5  28      503.39      432.10     66.47 o 
   0   5  28       12.17       10.76     45.58 o 
   1   5  28        2.68       20.35     53.06 o 
   2   5  28        7.81      -67.32     50.23 o 
   3   5  28      986.85      798.78    142.72 o 
   4   5  28       96.44       90.47     63.01 o 
   5   5  28      175.73      229.08     74.23 o 
   6   5  28       82.72       98.54     72.04 o 
   7   5  28      245.91      257.39     85.54 o 
  -6   6  28      289.21      201.20    112.61 o 
  -5   6  28       36.35      135.37    142.25 o 
  -4   6  28      502.94      561.86    100.08 o 
  -3   6  28       29.86       -1.97     75.11 o 
  -2   6  28      410.39      519.90     91.84 o 
  -1   6  28        0.17       -8.19     64.29 o 
   0   6  28      867.62      696.42    130.41 o 
   1   6  28       83.37      104.35     56.79 o 
   2   6  28      253.01      217.37     62.78 o 
   3   6  28      168.88      196.75     99.03 o 
   4   6  28      668.68      684.47     87.41 o 
   5   6  28        7.77      -37.43     81.12 o 
   6   6  28      155.45      394.30     86.81 o 
  -5   7  28        0.16      -80.65    129.64 o 
  -4   7  28       19.17      -43.48     97.29 o 
  -3   7  28       76.18      111.65    165.59 o 
  -2   7  28       15.74       45.78     78.19 o 
  -1   7  28       29.12      108.13     90.31 o 
   0   7  28      236.37      158.62     86.38 o 
   1   7  28        0.24      -58.33     92.42 o 
   2   7  28       22.19      113.48     93.99 o 
   3   7  28       31.11       -5.04     64.69 o 
   4   7  28       24.47      -41.27     71.99 o 
   5   7  28       29.56      -43.23     69.81 o 
  -3   8  28       57.83        0.15    102.28 o 
  -2   8  28      212.09      251.04    109.45 o 
  -1   8  28        3.44      -83.04     87.37 o 
   0   8  28      355.10      436.72    106.64 o 
   1   8  28       23.31       47.26     91.34 o 
   2   8  28      224.74      411.43    104.45 o 
   3   8  28       13.06      -13.64     79.50 o 
  -7   0  29       20.24      -34.65     97.21 o 
  -5   0  29       36.09       50.62     77.94 o 
  -3   0  29      981.26      830.73    123.89 o 
  -1   0  29       17.02        2.69     42.30 o 
   1   0  29      230.85      211.90     62.63 o 
   3   0  29       49.31      -65.70     60.33 o 
   5   0  29     1173.44     1156.25    166.67 o 
   7   0  29       86.27      113.62    124.20 o 
  -8   1  29        0.46        2.59     95.07 o 
  -7   1  29      168.89      288.87    101.64 o 
  -6   1  29       20.13       34.90     60.89 o 
  -5   1  29      121.93      113.67     55.78 o 
  -4   1  29      538.23      495.91     71.79 o 
  -3   1  29      215.84      221.26     46.70 o 
  -2   1  29      207.06      249.16     40.66 o 
  -1   1  29     1184.24     1319.06     57.94 o 
   0   1  29      689.30      839.49     54.53 o 
   1   1  29     1880.53     1836.30     78.06 o 
   2   1  29      105.91      153.85     44.91 o 
   3   1  29     1435.15     1382.85     72.09 o 
   4   1  29      406.93      450.06     68.70 o 
   5   1  29      214.81      309.30     89.72 o 
   6   1  29      108.38       82.99     84.55 o 
   7   1  29      541.59      748.26    115.98 o 
   8   1  29        2.09      -11.34     86.84 o 
  -8   2  29      156.93      189.09    177.47 o 
  -7   2  29       18.74       15.70     71.88 o 
  -6   2  29       41.97       69.57     63.68 o 
  -5   2  29      392.57      425.94     67.29 o 
  -4   2  29        5.55        9.08     47.93 o 
  -3   2  29      637.07      634.78     68.83 o 
  -2   2  29     1449.57     1511.36     87.03 o 
  -1   2  29       90.25       39.17     37.93 o 
   0   2  29     1220.92     1292.61     78.70 o 
   1   2  29      519.80      525.58     50.32 o 
   2   2  29     2956.48     2754.53    107.78 o 
   3   2  29      117.41      131.24     61.53 o 
   4   2  29      123.67       79.01    113.58 o 
   5   2  29      812.41      805.32    164.06 o 
   6   2  29      314.98      263.44    152.52 o 
   7   2  29       21.41      -45.66     83.02 o 
   8   2  29       34.18      -27.32     88.34 o 
  -8   3  29       12.12      -16.46     90.41 o 
  -7   3  29       60.61       23.55     72.84 o 
  -6   3  29       31.36      -16.26     62.90 o 
  -5   3  29       53.18       84.59     56.74 o 
  -4   3  29        1.11       15.48     57.40 o 
  -3   3  29      131.16      290.29     82.55 o 
  -2   3  29      821.21      819.27     63.27 o 
  -1   3  29      430.44      422.69     70.61 o 
   0   3  29       98.55       94.37     42.58 o 
   1   3  29      110.62      150.02     46.54 o 
   2   3  29        1.72       39.06     45.79 o 
   3   3  29       20.62       11.95     48.85 o 
   4   3  29       81.19       84.23     54.78 o 
   5   3  29       46.42       49.19     71.83 o 
   6   3  29      294.28      459.15    104.33 o 
   7   3  29       26.67      140.94     98.17 o 
  -7   4  29       12.93      -78.44     86.13 o 
  -6   4  29       55.42      132.11     82.37 o 
  -5   4  29        3.70      -31.64     61.07 o 
  -4   4  29      177.30      214.34     66.78 o 
  -3   4  29       17.27       59.09     58.14 o 
  -2   4  29      774.98     1031.62    119.45 o 
  -1   4  29      331.82      343.43     54.30 o 
   0   4  29     1100.44     1094.82     97.82 o 
   1   4  29      521.62      660.07     72.63 o 
   2   4  29      160.04      251.75     65.75 o 
   3   4  29       15.50      -13.46     49.25 o 
   4   4  29       57.40        7.81     57.57 o 
   5   4  29        1.45      -43.91     60.34 o 
   6   4  29      549.44      626.62    101.84 o 
   7   4  29        0.21     -118.14    137.08 o 
  -7   5  29       51.62       23.77    113.70 o 
  -6   5  29      192.10      228.76    103.15 o 
  -5   5  29      376.06      547.04    203.16 o 
  -4   5  29       27.00       81.41     78.55 o 
  -3   5  29      126.87      142.61     62.56 o 
  -2   5  29      584.73      640.13     76.33 o 
  -1   5  29       14.19       80.42     50.49 o 
   0   5  29      576.73      532.89     58.94 o 
   1   5  29      358.00      322.47     86.12 o 
   2   5  29      332.78      271.27     59.42 o 
   3   5  29      317.06      235.38     64.42 o 
   4   5  29       49.53      -25.44     65.09 o 
   5   5  29      218.34      192.93     75.48 o 
   6   5  29       33.43       51.53     73.84 o 
  -6   6  29       16.04      410.39    399.57 o 
  -5   6  29       18.95       77.97     97.58 o 
  -4   6  29      359.07      402.43     99.52 o 
  -3   6  29        8.21      -30.42     78.33 o 
  -2   6  29        1.25       23.61     77.52 o 
  -1   6  29       31.92       21.94     73.49 o 
   0   6  29      239.90      214.73     78.46 o 
   1   6  29        5.13     2788.80    220.41 o 
   2   6  29      153.01       32.65     55.61 o 
   3   6  29      195.39      306.29    141.58 o 
   4   6  29       99.04       86.57     72.05 o 
   5   6  29       47.97       63.27     78.56 o 
   6   6  29      107.69      281.15    252.03 o 
  -5   7  29      289.84      345.62    124.26 o 
  -4   7  29       18.05      166.94    102.24 o 
  -3   7  29      108.46        5.29    126.53 o 
  -2   7  29        0.42     -111.52     74.35 o 
  -1   7  29      392.04      486.56     94.11 o 
   0   7  29        7.78      -96.59     73.60 o 
   1   7  29      377.34      309.76     88.55 o 
   2   7  29        0.00      -23.26     63.70 o 
   3   7  29      554.99      626.57     86.03 o 
   4   7  29       16.39       18.88     69.31 o 
  -3   8  29       17.94      144.32    116.15 o 
  -2   8  29       17.96        9.11     99.18 o 
  -1   8  29       81.19      104.92     95.59 o 
   0   8  29      122.53       86.80    102.20 o 
   1   8  29       85.08      161.14    102.00 o 
   2   8  29        1.48        3.22     80.97 o 
   3   8  29       17.48     -105.86     82.01 o 
  -8   0  30        0.20       25.07    111.01 o 
  -6   0  30      537.24      569.54    110.24 o 
  -4   0  30      761.45      555.43    136.08 o 
  -2   0  30      447.39      377.41     63.59 o 
   0   0  30      114.06      111.24     60.49 o 
   2   0  30        2.05      -24.69     64.78 o 
   4   0  30       51.73      203.93    124.73 o 
   6   0  30      103.97      -22.54    102.19 o 
   8   0  30      145.89      200.40    135.39 o 
  -8   1  30      200.22      402.47    414.10 o 
  -7   1  30        0.13       62.34    107.60 o 
  -6   1  30      249.05      166.33     76.21 o 
  -5   1  30       11.58       -7.14     51.36 o 
  -4   1  30      929.33      981.61     85.95 o 
  -2   1  30      316.68      398.44     54.38 o 
  -1   1  30       64.22      103.98     38.01 o 
   0   1  30      476.58      517.00     44.38 o 
   1   1  30       30.46       -3.18     60.56 o 
   2   1  30      922.83      919.06     62.87 o 
   3   1  30      504.42      526.08     57.54 o 
   4   1  30     1066.60     1227.32     89.20 o 
   5   1  30      508.73      579.70    113.74 o 
   6   1  30        3.35      -65.36    154.59 o 
   7   1  30       17.26      195.98     93.81 o 
   8   1  30       11.01      -19.21     90.31 o 
  -8   2  30        0.30      -79.66     86.63 o 
  -7   2  30       58.56      113.06     87.81 o 
  -6   2  30       45.72       34.98     61.62 o 
  -5   2  30        8.69       -6.11     51.68 o 
  -4   2  30      291.13      227.18     58.95 o 
  -3   2  30     2087.90     1946.83    133.00 o 
  -2   2  30       37.33       78.39     46.98 o 
  -1   2  30      236.97      148.05     76.45 o 
   0   2  30       66.03       78.62     41.65 o 
   1   2  30      499.20      534.03     51.75 o 
   2   2  30       37.41       39.27     47.85 o 
   3   2  30        3.11       76.52     67.75 o 
   4   2  30      240.71      253.10    136.58 o 
   5   2  30       13.78       68.72     75.55 o 
   6   2  30       74.61      192.79    170.85 o 
   7   2  30      109.64        4.57     88.46 o 
   8   2  30       40.88       36.38     92.32 o 
  -7   3  30      135.76      152.59     79.82 o 
  -6   3  30       52.66       77.52     66.58 o 
  -5   3  30        5.72       95.70     67.78 o 
  -4   3  30       15.46      -39.42     58.77 o 
  -3   3  30       26.90       57.59     55.99 o 
  -2   3  30      308.46      354.59     61.21 o 
  -1   3  30        5.69       30.02     45.52 o 
   0   3  30      330.04      399.94    113.95 o 
   1   3  30     1095.41     1073.18     80.99 o 
   2   3  30        3.17       84.19     48.97 o 
   3   3  30      439.24      349.23     92.92 o 
   4   3  30        2.38       55.01     71.71 o 
   5   3  30       33.51       40.01     75.41 o 
   6   3  30       27.69      119.92     92.27 o 
   7   3  30       35.01       81.77     94.57 o 
  -7   4  30       60.02      -39.04    168.47 o 
  -6   4  30       73.08       71.95     83.60 o 
  -5   4  30      197.37      206.31     69.16 o 
  -4   4  30      313.75      232.93     81.31 o 
  -3   4  30     1140.17     1173.11    123.56 o 
  -2   4  30      924.22      915.71    140.60 o 
  -1   4  30     2445.01     2238.98    132.74 o 
   0   4  30       40.96      119.79     46.16 o 
   1   4  30     1198.25     1197.98    137.11 o 
   2   4  30       10.80      -26.20     48.91 o 
   3   4  30       67.60       90.21     56.00 o 
   4   4  30       55.88       -1.14     59.34 o 
   5   4  30      125.26      166.13     71.45 o 
   6   4  30       55.78      -26.09     74.34 o 
   7   4  30      202.91      226.93    155.01 o 
  -6   5  30      178.67      273.12    109.36 o 
  -5   5  30       38.92       68.41     89.77 o 
  -4   5  30      155.62      276.90     84.74 o 
  -3   5  30        1.74      190.20    108.31 o 
  -2   5  30      165.70      196.77     66.80 o 
  -1   5  30        3.87       -7.80     50.36 o 
   0   5  30       22.58       31.75     48.54 o 
   1   5  30       46.09       72.26     58.58 o 
   2   5  30      295.01      274.33     63.26 o 
   3   5  30        1.63      -12.10     67.85 o 
   4   5  30      290.46      420.71     86.50 o 
   5   5  30      110.82       79.67     75.14 o 
   6   5  30       55.06       14.93     73.43 o 
  -6   6  30       13.97      -40.90    116.60 o 
  -5   6  30       12.91       17.72    101.71 o 
  -4   6  30       44.33      127.60     92.84 o 
  -3   6  30      130.10      161.10     84.22 o 
  -2   6  30       94.57      102.43     78.38 o 
  -1   6  30      297.18      363.39    124.20 o 
   0   6  30       68.60       93.86     76.63 o 
   1   6  30       55.14       87.93     60.71 o 
   2   6  30       25.09       -0.61     55.97 o 
   3   6  30      322.39      337.81     74.00 o 
   4   6  30       15.62      -44.11     64.14 o 
   5   6  30       85.16      -58.90     73.24 o 
  -4   7  30      219.77      201.25    110.52 o 
  -3   7  30       14.78      -28.33     94.29 o 
  -2   7  30      143.85      150.95     87.70 o 
  -1   7  30       16.00       -6.94     77.87 o 
   0   7  30      647.51      595.42    103.46 o 
   1   7  30        1.36        6.90     80.94 o 
   2   7  30      248.61      310.63     76.21 o 
   3   7  30       32.58       85.76     69.33 o 
   4   7  30      198.46      257.70     93.47 o 
  -3   8  30        0.18      120.72    114.72 o 
  -2   8  30        2.38       -9.60    126.38 o 
  -1   8  30      119.70       51.30    101.92 o 
   0   8  30      100.40       61.58    105.36 o 
   1   8  30        3.25       58.71    102.92 o 
   2   8  30       52.66       -2.80     85.84 o 
  -7   0  31      253.04      357.02    115.76 o 
  -5   0  31       44.50       86.87     84.93 o 
  -3   0  31       41.10       14.48     60.51 o 
  -1   0  31     2349.38     2380.65    130.64 o 
   1   0  31      240.13      312.18     71.45 o 
   3   0  31      461.53      487.43     81.57 o 
   5   0  31       22.85     -119.60    115.30 o 
   7   0  31      275.46      285.50    139.07 o 
  -8   1  31       33.19      153.88    214.42 o 
  -7   1  31       57.28       58.96     83.33 o 
  -6   1  31       87.39       80.07     71.75 o 
  -5   1  31       13.88      -78.80     52.53 o 
  -4   1  31      115.42      190.23     60.75 o 
  -3   1  31      150.98      161.77     73.47 o 
  -2   1  31      541.67      642.68    216.84 o 
  -1   1  31      478.49      396.80     45.49 o 
   0   1  31      323.98      300.63     49.40 o 
   1   1  31       96.00       92.44     47.15 o 
   2   1  31       11.44       19.35     80.08 o 
   3   1  31       54.32      100.02     57.58 o 
   4   1  31      611.14      595.16     75.21 o 
   5   1  31      315.51      282.94     99.28 o 
   6   1  31       59.63       14.75     97.09 o 
   7   1  31        1.91       86.19     90.27 o 
   8   1  31       42.56      -32.25     94.68 o 
  -8   2  31        0.33      -36.17     91.52 o 
  -7   2  31       39.45        0.70     79.21 o 
  -6   2  31       12.73      -32.33     60.95 o 
  -5   2  31      288.17      351.56     77.98 o 
  -4   2  31      311.37      349.04     68.79 o 
  -3   2  31      217.15      200.13     61.39 o 
  -2   2  31      786.79      790.05    190.39 o 
  -1   2  31      695.44      596.93     59.05 o 
   0   2  31        1.91        2.14     39.90 o 
   1   2  31     1117.60     1115.12    105.60 o 
   2   2  31       34.09       55.67     50.02 o 
   3   2  31      226.29      142.57     62.68 o 
   4   2  31       55.15      141.95     64.24 o 
   5   2  31        6.70       61.15    102.01 o 
   6   2  31      537.45      502.52    102.71 o 
   7   2  31       11.92       13.69    106.56 o 
  -7   3  31        2.53       70.99     82.17 o 
  -6   3  31       99.55      264.21     86.21 o 
  -5   3  31      203.30      277.41     71.35 o 
  -4   3  31       16.11       54.40     60.36 o 
  -3   3  31       86.48       71.56     60.45 o 
  -2   3  31     1796.67     1873.68    151.18 o 
  -1   3  31      565.36      444.79     66.92 o 
   0   3  31     2866.41     2810.23    116.16 o 
   1   3  31       14.74      -26.78     42.22 o 
   2   3  31     1877.42     1996.73    126.97 o 
   3   3  31       19.34      -59.32     60.39 o 
   4   3  31      725.29      734.89     98.78 o 
   5   3  31       46.50       39.93     76.49 o 
   6   3  31      706.88      955.44    126.34 o 
   7   3  31        2.45       40.80    128.22 o 
  -7   4  31        6.01      -24.67    111.23 o 
  -6   4  31       74.99      105.63     76.66 o 
  -5   4  31        2.57       -1.41     64.14 o 
  -4   4  31       22.25      -29.49     62.25 o 
  -3   4  31      463.41      526.38     74.66 o 
  -2   4  31     2421.40     2361.46    149.86 o 
  -1   4  31      198.93      201.00     51.32 o 
   0   4  31      342.09      277.20     52.10 o 
   1   4  31        1.01       -0.11     52.03 o 
   2   4  31       14.15       64.82     57.26 o 
   3   4  31      196.43      132.43     56.28 o 
   4   4  31       15.65       86.01     89.14 o 
   5   4  31       16.93       98.56     85.19 o 
   6   4  31       30.90       70.12     89.28 o 
   7   4  31      115.51      256.00    165.17 o 
  -6   5  31      110.29      194.13    112.55 o 
  -5   5  31       62.51      135.54     95.15 o 
  -4   5  31     1205.15     1198.09    130.52 o 
  -3   5  31        1.94      -23.58     62.86 o 
  -2   5  31      501.35      535.58     77.05 o 
  -1   5  31      208.60      188.74     56.48 o 
   0   5  31      377.38      443.20     62.87 o 
   1   5  31      815.40      781.38     99.57 o 
   2   5  31      277.13      289.75     64.24 o 
   3   5  31      138.31       99.68     64.39 o 
   4   5  31      208.51      263.94     73.55 o 
   5   5  31        0.51       14.64     72.25 o 
   6   5  31       30.71      -15.96     83.88 o 
  -5   6  31      360.61      405.03    120.49 o 
  -4   6  31        1.32     -123.43     85.51 o 
  -3   6  31       77.85       67.89     85.92 o 
  -2   6  31       19.30      128.08    127.15 o 
  -1   6  31      315.00      284.93     85.71 o 
   0   6  31        8.64        6.72     71.10 o 
   1   6  31      258.06      296.94     66.92 o 
   2   6  31       41.47       18.00     60.52 o 
   3   6  31      253.99      271.77     75.35 o 
   4   6  31       11.30      -27.99     66.20 o 
   5   6  31      138.60       78.06     78.36 o 
  -4   7  31        0.08      124.79    108.49 o 
  -3   7  31       13.12      -12.48    100.35 o 
  -2   7  31       43.21       75.02     94.97 o 
  -1   7  31       71.13      186.17    140.14 o 
   0   7  31       29.19       95.94    128.53 o 
   1   7  31       17.68      -40.39     75.59 o 
   2   7  31        3.71      -26.66     62.57 o 
   3   7  31      134.78      117.78     71.94 o 
   4   7  31        2.36        7.43     75.98 o 
  -2   8  31       24.59      -72.61    102.27 o 
  -1   8  31      343.52      218.29    118.17 o 
   0   8  31        2.09      -52.13     98.93 o 
   1   8  31      127.89       47.06    159.77 o 
   2   8  31        0.05       39.79     84.38 o 
  -8   0  32      377.05      458.91    126.34 o 
  -6   0  32      418.26      647.74    131.73 o 
  -4   0  32      258.07      223.63     70.98 o 
  -2   0  32      358.27      277.60     95.45 o 
   0   0  32     1535.89     1614.39    110.93 o 
   2   0  32      212.76      141.14     72.06 o 
   4   0  32      459.25      363.92    137.00 o 
   6   0  32        5.57       21.24    108.79 o 
  -8   1  32        5.95       35.81    157.75 o 
  -7   1  32        2.24       67.64     84.54 o 
  -6   1  32      242.32      182.46     72.46 o 
  -5   1  32        0.85      -19.56     53.52 o 
  -4   1  32       21.79       13.65     55.51 o 
  -3   1  32      764.18      748.09    121.13 o 
  -2   1  32      764.39      632.41     83.95 o 
  -1   1  32      141.13      178.06    117.30 o 
   0   1  32      245.87      287.61     51.86 o 
   1   1  32      101.52       44.49     45.32 o 
   2   1  32      545.29      522.32     93.91 o 
   3   1  32        1.44      123.01     59.08 o 
   4   1  32        7.99        1.72     61.78 o 
   5   1  32       56.85      -57.32     95.60 o 
   6   1  32        0.16     -110.55     73.70 o 
   7   1  32        6.56      369.12    108.29 o 
  -7   2  32       64.45      111.77     81.73 o 
  -6   2  32      160.58      159.26     69.00 o 
  -5   2  32        5.38       24.20     68.57 o 
  -4   2  32        3.08       81.32     62.84 o 
  -3   2  32       37.95       69.60     59.00 o 
  -2   2  32        4.51      -11.47     48.71 o 
  -1   2  32       96.06      129.52     46.16 o 
   0   2  32      554.19      635.05     79.58 o 
   1   2  32      263.23      366.52     59.96 o 
   2   2  32      306.37      316.23     61.67 o 
   3   2  32     1119.70     1042.95     90.81 o 
   4   2  32      456.29      379.75     80.96 o 
   5   2  32       28.54       43.93    210.86 o 
   6   2  32       87.53       63.63     83.06 o 
   7   2  32       61.03      276.85    102.52 o 
  -7   3  32      175.41      199.60    103.00 o 
  -6   3  32       12.78      -57.51     68.44 o 
  -5   3  32      104.87       98.98     68.72 o 
  -4   3  32        7.85      -26.91     62.91 o 
  -3   3  32     2151.80     2049.73    146.09 o 
  -2   3  32        2.95       87.31     59.28 o 
  -1   3  32      329.33      319.63     53.37 o 
   0   3  32       86.96       78.29     44.73 o 
   1   3  32      170.72      124.08     97.01 o 
   2   3  32       25.54       25.85     50.91 o 
   3   3  32       21.49      374.55    327.89 o 
   4   3  32       13.76       76.39     76.88 o 
   5   3  32      245.40      260.94    119.71 o 
   6   3  32        8.45      155.04     99.86 o 
   7   3  32      245.86      129.59    105.39 o 
  -7   4  32        4.05       94.26    120.18 o 
  -6   4  32       42.72       37.65     78.54 o 
  -5   4  32       58.09       96.96     73.27 o 
  -4   4  32        9.21       -8.81     65.00 o 
  -3   4  32       24.09       76.29     66.04 o 
  -2   4  32      351.63      449.00     71.89 o 
  -1   4  32      182.49      286.50     57.66 o 
   0   4  32      150.37       87.52     49.93 o 
   1   4  32      482.76      440.37     63.56 o 
   2   4  32      860.56      775.64    102.18 o 
   3   4  32       18.45        1.22     55.77 o 
   4   4  32       98.35      213.22     83.97 o 
   5   4  32      117.05      106.22     87.83 o 
   6   4  32       79.93      -14.35     83.07 o 
  -6   5  32       30.13      109.26    111.43 o 
  -5   5  32      113.75      169.41    100.76 o 
  -4   5  32      225.56      239.11     81.58 o 
  -3   5  32      314.78      382.15     75.66 o 
  -2   5  32      118.33      269.97     71.83 o 
  -1   5  32      214.19      150.26     56.94 o 
   0   5  32       30.68       27.59     50.12 o 
   1   5  32      819.91      681.08    163.06 o 
   2   5  32        8.45       -1.64     60.36 o 
   3   5  32      238.12      251.93     70.10 o 
   4   5  32        7.58      -68.43     62.71 o 
   5   5  32       79.25       72.71    116.18 o 
   6   5  32      145.48      241.65     93.48 o 
  -5   6  32       35.71       72.96    107.43 o 
  -4   6  32      291.29      407.01    171.11 o 
  -3   6  32       35.41      122.30     94.08 o 
  -2   6  32      242.33      460.21     98.71 o 
  -1   6  32       89.81       22.03     81.48 o 
   0   6  32      421.58      806.87    182.79 o 
   1   6  32      142.70       85.47     63.69 o 
   2   6  32      110.17       87.73     62.02 o 
   3   6  32       19.28       72.83     69.65 o 
   4   6  32      274.82      203.58     81.44 o 
   5   6  32       57.54       46.61     79.16 o 
  -4   7  32        2.57     -105.17    115.62 o 
  -3   7  32        7.28      -62.73     98.70 o 
  -2   7  32       74.68      151.76    140.83 o 
  -1   7  32        0.37     -101.78     88.75 o 
   0   7  32      102.43      132.69    122.39 o 
   1   7  32        8.15      -46.57     71.27 o 
   2   7  32       40.34       41.67     69.13 o 
   3   7  32        9.94       17.74     78.69 o 
  -1   8  32        7.15     -126.82    102.91 o 
   0   8  32      278.11      249.09    114.13 o 
   1   8  32       28.83      -37.46    107.97 o 
  -7   0  33       45.59      178.97    155.90 o 
  -5   0  33       53.51       17.33     82.66 o 
  -3   0  33      180.70      177.17     99.36 o 
  -1   0  33      723.96      760.43     91.84 o 
   1   0  33     1967.53     1729.00    117.22 o 
   3   0  33       41.92       73.75     70.38 o 
   5   0  33       82.21       40.86    139.07 o 
   7   0  33        7.60      -57.19    113.54 o 
  -7   1  33      187.50      258.51     88.69 o 
  -6   1  33        9.27       45.22     68.65 o 
  -5   1  33      363.36      343.22     79.67 o 
  -4   1  33       58.12        7.54     56.95 o 
  -3   1  33       12.84       61.13     52.37 o 
  -2   1  33      440.56      463.34     61.29 o 
  -1   1  33      163.70      201.93     51.74 o 
   0   1  33      305.35      270.42     51.28 o 
   1   1  33      118.20      151.19     47.79 o 
   2   1  33      739.36      788.17     66.55 o 
   3   1  33      805.81      929.95     89.97 o 
   4   1  33       93.18      -31.08     62.80 o 
   5   1  33        5.75     -141.01     94.01 o 
   6   1  33       44.37      124.62     82.80 o 
   7   1  33       19.90       35.97     88.25 o 
  -7   2  33      136.47      185.78    118.27 o 
  -6   2  33       51.07       99.33     80.32 o 
  -5   2  33      301.61      215.21     74.58 o 
  -4   2  33      127.42      117.05     63.88 o 
  -3   2  33      129.66      139.04     61.68 o 
  -2   2  33      102.63       99.15     51.05 o 
  -1   2  33       32.47       43.00     45.62 o 
   0   2  33      145.12      166.20     61.42 o 
   1   2  33       49.64       41.87     51.40 o 
   2   2  33     1070.08     1129.14     92.60 o 
   3   2  33       32.25      119.01     70.67 o 
   4   2  33        2.32       39.54     67.42 o 
   5   2  33       10.59       42.51    105.59 o 
   6   2  33       59.89       -9.70     82.69 o 
   7   2  33       14.22       35.26     93.77 o 
  -7   3  33        1.18      -71.08    100.43 o 
  -6   3  33       70.04       34.76     77.43 o 
  -5   3  33      148.26      215.07    118.64 o 
  -4   3  33       21.52      -20.71     61.89 o 
  -3   3  33      255.92      252.45     69.99 o 
  -2   3  33      838.00      757.66     98.04 o 
  -1   3  33      111.45      168.19     63.13 o 
   0   3  33        8.94       10.16     43.29 o 
   1   3  33      353.73      374.63     55.91 o 
   2   3  33      308.56      324.53     93.91 o 
   3   3  33       24.93       97.06     74.79 o 
   4   3  33       28.45       12.63     73.54 o 
   5   3  33       47.88       30.01     76.43 o 
   6   3  33      569.29      600.21    162.18 o 
   7   3  33        1.51       35.22    106.82 o 
  -6   4  33      162.25      209.17    104.94 o 
  -5   4  33        7.12        9.87     70.37 o 
  -4   4  33      923.66      963.32    126.92 o 
  -3   4  33      107.28      138.48     73.12 o 
  -2   4  33      310.28      321.07     71.73 o 
  -1   4  33      164.77      177.18     54.64 o 
   0   4  33      935.29      871.36     82.77 o 
   1   4  33      203.25      208.16     61.89 o 
   2   4  33      146.09      193.89     60.43 o 
   3   4  33       45.50       91.15     95.14 o 
   4   4  33      169.25      181.88     83.39 o 
   5   4  33        3.03      -42.64     90.57 o 
   6   4  33       88.69      104.57    138.38 o 
  -6   5  33       66.37      116.11    115.39 o 
  -5   5  33       82.53        9.20    104.90 o 
  -4   5  33      106.03      103.26     78.50 o 
  -3   5  33       90.15      113.86     72.27 o 
  -2   5  33      145.42      180.20     73.62 o 
  -1   5  33      441.11      570.03     70.13 o 
   0   5  33       36.69        7.82     58.38 o 
   1   5  33       40.61       38.94     60.42 o 
   2   5  33       57.54        1.14     58.87 o 
   3   5  33       16.77       56.76     65.03 o 
   4   5  33       18.76       48.32     71.72 o 
   5   5  33       50.15       32.75    167.93 o 
  -5   6  33        5.38       84.85    112.62 o 
  -4   6  33      124.14      236.07    108.56 o 
  -3   6  33        6.91       15.63     87.81 o 
  -2   6  33       90.07       76.04     92.42 o 
  -1   6  33      220.00      287.92     92.75 o 
   0   6  33       52.16       74.87     69.91 o 
   1   6  33        0.93       78.43     63.09 o 
   2   6  33       12.50       -6.32     65.98 o 
   3   6  33      250.75      242.69     78.64 o 
   4   6  33       48.86      -47.80    104.78 o 
  -3   7  33      147.13      287.21    119.44 o 
  -2   7  33       10.28       -5.59     95.25 o 
  -1   7  33      539.14      610.96    109.77 o 
   0   7  33       11.22       76.38     92.24 o 
   1   7  33      244.27      300.17     95.64 o 
   2   7  33        1.00      -33.99     68.53 o 
   3   7  33       54.94       20.49     77.27 o 
  -6   0  34      506.40      489.13    120.62 o 
  -4   0  34      233.68      165.53    198.60 o 
  -2   0  34     2673.79     2374.13    194.11 o 
   0   0  34      109.83       58.26     64.70 o 
   2   0  34      785.92      742.41     97.06 o 
   4   0  34      193.50      347.06    141.75 o 
   6   0  34       21.47       17.02    120.36 o 
  -7   1  34        1.44       55.26     87.62 o 
  -6   1  34      474.57      437.61     98.32 o 
  -5   1  34       66.93      251.57    144.33 o 
  -4   1  34        9.13      166.37     63.53 o 
  -3   1  34      221.38       89.75     54.48 o 
  -2   1  34      119.50      133.97     70.15 o 
  -1   1  34       79.09       26.84     81.23 o 
   0   1  34      108.45      162.98     50.17 o 
   1   1  34        1.66        1.74     46.70 o 
   2   1  34      698.91      829.39    130.94 o 
   3   1  34       10.78      -54.62    104.15 o 
   4   1  34       70.23       -2.02     91.54 o 
   5   1  34      112.26      139.65    111.68 o 
   6   1  34        3.02       58.13     93.04 o 
   7   1  34        1.16      131.59     95.53 o 
  -7   2  34       82.30      182.26    112.08 o 
  -6   2  34       24.17       23.72     87.13 o 
  -5   2  34      311.65      329.72    111.09 o 
  -4   2  34      253.83      315.37     71.88 o 
  -3   2  34     1643.72     1522.41    128.07 o 
  -2   2  34      326.04      172.05     55.47 o 
  -1   2  34        2.13       26.55     44.67 o 
   0   2  34      142.10      287.14     58.51 o 
   1   2  34       96.77      144.88     55.30 o 
   2   2  34     1320.32     1294.28    105.49 o 
   3   2  34      340.92      525.88    103.07 o 
   4   2  34      278.96      319.10     76.00 o 
   5   2  34      374.24      517.76    126.54 o 
   6   2  34       15.56       17.76     90.82 o 
   7   2  34       74.94      164.68    108.24 o 
  -7   3  34       16.75      109.98    112.04 o 
  -6   3  34        0.11       71.01     81.57 o 
  -5   3  34        6.31       56.81     69.39 o 
  -4   3  34       56.09       85.74     69.46 o 
  -3   3  34      165.09      148.71     66.36 o 
  -2   3  34       77.30       24.95     55.58 o 
  -1   3  34      605.18      594.41     75.66 o 
   0   3  34      513.82      356.45    160.27 o 
   1   3  34       59.96       67.92     58.42 o 
   2   3  34        0.38        9.36     68.37 o 
   3   3  34        3.69      -16.31     74.75 o 
   4   3  34        2.11      -14.27     77.30 o 
   5   3  34       29.88       72.23     84.91 o 
   6   3  34       36.35      -24.85    101.35 o 
  -6   4  34       43.04      -16.41     94.16 o 
  -5   4  34      213.66      306.13     82.69 o 
  -4   4  34       37.21       46.51     69.96 o 
  -3   4  34      534.15     1108.15    438.55 o 
  -2   4  34      188.71      159.53     72.47 o 
  -1   4  34      431.67      443.59     74.55 o 
   0   4  34      107.34       53.14     50.50 o 
   1   4  34      428.03      435.27     69.35 o 
   2   4  34      107.74       88.55     59.97 o 
   3   4  34      192.54      358.43     88.83 o 
   4   4  34       24.99     -119.13     79.42 o 
   5   4  34       93.21       77.79     91.77 o 
   6   4  34      115.10      313.63    157.47 o 
  -5   5  34       42.09       81.14    100.93 o 
  -4   5  34       46.26      122.50     82.20 o 
  -3   5  34      315.00      339.18     80.62 o 
  -2   5  34      188.80      231.01     76.95 o 
  -1   5  34       74.26      123.34     63.21 o 
   0   5  34      317.49      281.65     69.37 o 
   1   5  34       54.96       24.44     58.39 o 
   2   5  34      188.11      144.55    114.73 o 
   3   5  34       26.41       70.75     64.78 o 
   4   5  34       30.37       23.97     85.04 o 
   5   5  34        1.68       -7.48     85.61 o 
  -4   6  34      118.35      113.91    114.33 o 
  -3   6  34       10.52        2.16     94.75 o 
  -2   6  34       10.20       -7.74     86.43 o 
  -1   6  34       19.28      120.42     84.94 o 
   0   6  34       50.82       82.96     63.49 o 
   1   6  34       93.17      121.81     68.19 o 
   2   6  34        0.59      -25.45     61.24 o 
   3   6  34       50.61       30.17     70.20 o 
   4   6  34        0.11      -98.76     70.61 o 
  -3   7  34        7.08      -13.49    116.90 o 
  -2   7  34      159.36      305.41    127.88 o 
  -1   7  34       23.39      -70.45     94.50 o 
   0   7  34      304.71      521.09    127.53 o 
   1   7  34       14.72      -19.11     73.96 o 
   2   7  34      167.13      258.76     93.14 o 
   3   7  34        1.83       23.70     77.24 o 
  -7   0  35      247.22      219.14    241.30 o 
  -5   0  35      379.89      361.29     97.45 o 
  -3   0  35      473.75      259.28    106.72 o 
  -1   0  35     1691.52     1922.20    127.57 o 
   1   0  35       83.07       28.37     70.68 o 
   3   0  35      433.57      373.81     91.46 o 
   5   0  35       23.87       19.93    144.28 o 
   7   0  35      276.00      325.59    158.08 o 
  -7   1  35       93.02      173.23     93.07 o 
  -6   1  35       30.93       55.35     83.28 o 
  -5   1  35       41.73       23.19     61.41 o 
  -4   1  35       37.63      115.46     65.50 o 
  -3   1  35        1.24       10.30     68.93 o 
  -2   1  35      142.14      100.17     68.95 o 
  -1   1  35       47.93       38.64     52.96 o 
   0   1  35       37.92       58.62     85.06 o 
   1   1  35       17.20      -32.07     46.43 o 
   2   1  35        0.54      -30.26     48.55 o 
   3   1  35       88.23        6.22     59.43 o 
   4   1  35       23.63      -81.92     96.06 o 
   5   1  35       17.51       45.05    222.59 o 
   6   1  35        7.03      -13.51    102.60 o 
   7   1  35        1.92      -98.23     85.57 o 
  -7   2  35       46.90      109.14    108.77 o 
  -6   2  35       75.63      -15.02     80.48 o 
  -5   2  35      550.03      528.02    109.88 o 
  -4   2  35      215.62      233.11     68.88 o 
  -3   2  35       19.22       36.50     58.36 o 
  -2   2  35       39.03      -33.06     50.60 o 
  -1   2  35       31.66       30.24     51.09 o 
   0   2  35       52.41       19.98     53.46 o 
   1   2  35       15.91        0.18     51.09 o 
   2   2  35      124.43      126.10     79.77 o 
   3   2  35      111.70       59.10     65.23 o 
   4   2  35        9.42       10.89     69.10 o 
   5   2  35      201.99      203.01    244.75 o 
   6   2  35      486.66      427.61    126.45 o 
  -6   3  35      105.80      267.29     84.44 o 
  -5   3  35        0.97      -12.77     69.08 o 
  -4   3  35       45.06       53.31     67.35 o 
  -3   3  35      536.47      613.60    110.90 o 
  -2   3  35      156.34      162.76     61.02 o 
  -1   3  35      133.84      165.37     54.39 o 
   0   3  35      200.26      313.83     79.81 o 
   1   3  35       12.74      -34.83     64.47 o 
   2   3  35      437.67      546.96     95.71 o 
   3   3  35        0.15       27.29     87.13 o 
   4   3  35      290.88      463.12    359.29 o 
   5   3  35       32.25       86.68     86.92 o 
   6   3  35       63.56       62.19    128.70 o 
  -6   4  35       32.62      -65.23     81.27 o 
  -5   4  35        1.19        3.37     79.81 o 
  -4   4  35        3.71       23.12     74.75 o 
  -3   4  35       68.36       68.06     73.76 o 
  -2   4  35       82.34       88.08     76.09 o 
  -1   4  35      254.74      220.86     59.56 o 
   0   4  35        1.49       35.36    108.35 o 
   1   4  35        8.90       30.47     61.49 o 
   2   4  35       72.97       72.24     76.63 o 
   3   4  35       75.18       87.06     82.20 o 
   4   4  35       43.10       82.73     90.66 o 
   5   4  35        0.58      160.77    138.76 o 
   6   4  35       26.10      440.23    153.71 o 
  -5   5  35       72.37       -3.24     80.40 o 
  -4   5  35      661.85      723.57    117.86 o 
  -3   5  35        7.20        9.72     74.27 o 
  -2   5  35        3.62       42.19     71.55 o 
  -1   5  35      189.34      170.48     63.81 o 
   0   5  35       61.73       12.50     60.43 o 
   1   5  35      261.58      162.65    112.43 o 
   2   5  35      120.68       92.35     64.38 o 
   3   5  35       74.75       92.48     91.19 o 
   4   5  35       62.35       94.66     99.91 o 
   5   5  35        2.29       57.01     98.13 o 
  -4   6  35       67.56      120.06    118.78 o 
  -3   6  35      138.66       84.40    100.37 o 
  -2   6  35        1.85       29.22     92.78 o 
  -1   6  35      413.25      463.08     99.69 o 
   0   6  35        0.66       13.41     65.46 o 
   1   6  35      358.88      412.07     79.26 o 
   2   6  35        6.28      -43.81     67.26 o 
   3   6  35      204.76      187.27     78.79 o 
   4   6  35       12.03       -1.79     96.53 o 
  -2   7  35        3.23       37.31    114.54 o 
  -1   7  35      120.81      283.35    116.33 o 
   0   7  35        4.54      -13.95     97.15 o 
   1   7  35       31.35       28.52     78.95 o 
   2   7  35        1.79       58.93     84.20 o 
  -6   0  36       94.13      164.69    116.17 o 
  -4   0  36      254.68      258.74    114.77 o 
  -2   0  36      305.92      233.37    116.99 o 
   0   0  36     1231.49     1125.35    104.88 o 
   2   0  36      935.98      971.18    109.94 o 
   4   0  36       12.58      144.05    157.70 o 
   6   0  36       98.79      251.46    191.89 o 
  -7   1  36       34.78      122.61    115.14 o 
  -6   1  36      164.37      170.52     93.23 o 
  -5   1  36       24.97       56.66     68.69 o 
  -4   1  36      245.91      318.06    103.83 o 
  -3   1  36      224.41      222.17     79.50 o 
  -2   1  36      334.80      284.29     79.69 o 
  -1   1  36      358.06      366.29     69.42 o 
   0   1  36      233.84      177.03    126.88 o 
   1   1  36      128.29      143.59     78.58 o 
   2   1  36        0.35      -65.19     52.77 o 
   3   1  36      301.04      365.61    111.39 o 
   4   1  36      143.24       77.06    105.80 o 
   5   1  36       77.57       18.01    117.05 o 
   6   1  36       46.64      260.83    143.04 o 
  -6   2  36      352.47      398.72     96.24 o 
  -5   2  36        0.24       22.22     70.43 o 
  -4   2  36      109.13      269.82     95.01 o 
  -3   2  36        0.23       21.33     56.47 o 
  -2   2  36      115.39       55.22     71.97 o 
  -1   2  36       93.83       86.38     63.94 o 
   0   2  36        2.45      -18.61     52.88 o 
   1   2  36      109.07       44.35     53.94 o 
   2   2  36       21.40      -16.84     65.44 o 
   3   2  36       43.24       11.86     67.01 o 
   4   2  36      362.58      425.96     88.91 o 
   5   2  36      121.76       22.12    127.34 o 
   6   2  36       24.70     -131.91    142.27 o 
  -6   3  36        2.11       31.88     88.52 o 
  -5   3  36      278.45      236.23     78.69 o 
  -4   3  36      169.56      113.01     82.98 o 
  -3   3  36      291.85      351.22     75.66 o 
  -2   3  36      205.95      220.55     65.16 o 
  -1   3  36        2.76       64.97     54.84 o 
   0   3  36       63.71       79.38     62.91 o 
   1   3  36       90.03       59.02     78.89 o 
   2   3  36       84.30       57.65    102.12 o 
   3   3  36       88.34      136.02     83.74 o 
   4   3  36       39.76       76.53     76.46 o 
   5   3  36      196.21      173.65    143.79 o 
   6   3  36       38.81       58.39    156.24 o 
  -6   4  36        0.09      -10.23     89.41 o 
  -5   4  36      109.21       98.63     83.42 o 
  -4   4  36        4.01       34.79     73.61 o 
  -3   4  36      198.43      176.02     80.76 o 
  -2   4  36      272.69      354.58     74.34 o 
  -1   4  36       46.75       62.01     62.05 o 
   0   4  36       11.35       23.75     55.07 o 
   1   4  36        3.97      -57.02     83.21 o 
   2   4  36       79.02       88.29    230.68 o 
   3   4  36       36.49      -48.55     80.90 o 
   4   4  36        1.11       17.32     85.04 o 
   5   4  36       18.40       42.17    100.91 o 
  -5   5  36      116.71      105.83     87.73 o 
  -4   5  36       42.84       15.48     77.08 o 
  -3   5  36      120.59      184.65     80.04 o 
  -2   5  36        1.29       52.96     74.39 o 
  -1   5  36       10.39       93.09     67.46 o 
   0   5  36        3.83        6.75     60.15 o 
   1   5  36      468.57      501.20     79.23 o 
   2   5  36        1.02      -49.69     99.20 o 
   3   5  36      253.00      208.42     98.37 o 
   4   5  36        5.38      -51.56     84.10 o 
  -4   6  36      128.81      153.99    122.67 o 
  -3   6  36       86.67       90.02    106.03 o 
  -2   6  36      276.16      167.54     98.00 o 
  -1   6  36      112.56      158.16     90.01 o 
   0   6  36      241.98      418.86     80.00 o 
   1   6  36       12.87       41.66     66.99 o 
   2   6  36      178.17      260.38    104.21 o 
   3   6  36       26.09       12.02     72.38 o 
  -1   7  36       90.62       86.88    104.49 o 
   0   7  36       10.97      -92.66     98.73 o 
   1   7  36        7.71        0.42     87.03 o 
  -7   0  37       13.35       93.96    150.02 o 
  -5   0  37       31.19       69.15    177.71 o 
  -3   0  37      132.56      259.51    114.46 o 
  -1   0  37      285.37      372.59    111.93 o 
   1   0  37     1253.19     1076.06    108.86 o 
   3   0  37      269.61      454.62    160.53 o 
   5   0  37       78.02      196.64    170.58 o 
  -6   1  37       21.60      -57.94     88.83 o 
  -5   1  37      626.02      572.45    191.43 o 
  -4   1  37       52.94       72.79     81.00 o 
  -3   1  37       82.46      167.43     78.82 o 
  -2   1  37       42.54       38.23     96.29 o 
  -1   1  37      379.70      518.64    156.85 o 
   0   1  37       62.65       70.77     52.75 o 
   1   1  37      112.44      229.79     58.68 o 
   2   1  37      316.11      258.76     63.51 o 
   3   1  37     1031.80     1061.09     96.48 o 
   4   1  37       12.00      145.25    106.34 o 
   5   1  37      126.49      278.15    128.55 o 
   6   1  37        2.15       52.93    136.15 o 
  -6   2  37       48.81       31.54     85.36 o 
  -5   2  37       85.42      128.33     71.87 o 
  -4   2  37       96.88       94.58     71.16 o 
  -3   2  37       15.55       37.28     76.36 o 
  -2   2  37       40.58        0.90     69.72 o 
  -1   2  37      213.83      230.79     80.84 o 
   0   2  37       84.32      161.72     63.18 o 
   1   2  37        8.73       30.61     56.95 o 
   2   2  37      126.29      163.91     71.63 o 
   3   2  37        0.17      102.28    126.80 o 
   4   2  37      218.92      208.36     85.97 o 
   5   2  37        0.14      120.92    151.26 o 
   6   2  37       16.64      202.59    154.54 o 
  -6   3  37      105.74      140.74     92.69 o 
  -5   3  37        3.27      -27.08     71.56 o 
  -4   3  37       22.88      -31.03     68.37 o 
  -3   3  37      152.67      242.35     74.47 o 
  -2   3  37       34.34       19.38     63.18 o 
  -1   3  37      191.78      323.75    129.95 o 
   0   3  37      199.27      348.93    126.53 o 
   1   3  37        1.75      -50.30     70.37 o 
   2   3  37      319.09      468.96     95.73 o 
   3   3  37       87.38      183.16     89.69 o 
   4   3  37       91.20       99.29     82.13 o 
   5   3  37      114.83      209.91    163.60 o 
   6   3  37       98.80       21.16    171.65 o 
  -5   4  37        0.04       42.10     81.02 o 
  -4   4  37      410.52      472.10     86.72 o 
  -3   4  37       54.40      110.68     70.88 o 
  -2   4  37      204.34      199.99     77.75 o 
  -1   4  37      195.02      194.36     67.61 o 
   0   4  37      364.98      328.44    116.80 o 
   1   4  37      178.84      264.08     89.40 o 
   2   4  37      154.94      145.79     88.02 o 
   3   4  37        5.92       -0.02     89.76 o 
   4   4  37      205.70      354.77    103.27 o 
   5   4  37       16.37       49.99    117.99 o 
  -4   5  37       17.32       82.77     98.28 o 
  -3   5  37        8.02       50.17     76.72 o 
  -2   5  37        3.62       -0.06     77.49 o 
  -1   5  37       91.83      120.94     69.00 o 
   0   5  37        1.54       45.84     64.28 o 
   1   5  37      177.98      168.51     72.18 o 
   2   5  37       18.14       44.99    113.85 o 
   3   5  37      114.29      204.34     96.87 o 
   4   5  37       97.60      190.79    179.89 o 
  -3   6  37       46.44      -29.88    116.99 o 
  -2   6  37        8.85      -12.92     93.03 o 
  -1   6  37      248.01      221.54    100.06 o 
   0   6  37      138.97      130.72     71.53 o 
   1   6  37       55.07      212.39     75.16 o 
   2   6  37       58.65       57.65     75.18 o 
   3   6  37      117.41      196.00    103.10 o 
  -6   0  38      135.83       57.19    188.75 o 
  -4   0  38       37.78       70.91    107.56 o 
  -2   0  38      520.71      472.63    131.56 o 
   0   0  38        5.79      -55.43     75.51 o 
   2   0  38        2.59       61.71     88.47 o 
   4   0  38      298.41      322.68    162.22 o 
   6   0  38      153.09       18.48    206.30 o 
  -6   1  38       72.25       37.83     96.67 o 
  -5   1  38       48.98      -71.75     93.15 o 
  -4   1  38      148.60      346.37     88.81 o 
  -3   1  38      275.91      310.43     90.59 o 
  -2   1  38      640.79      429.55    127.95 o 
  -1   1  38      588.58      490.94     90.71 o 
   0   1  38        5.31       -4.02     55.06 o 
   1   1  38       30.03      109.62     60.29 o 
   2   1  38      431.72      604.63     71.88 o 
   3   1  38        2.47       25.13     89.35 o 
   4   1  38      551.89      572.97    125.54 o 
   5   1  38       10.91      -13.20    135.33 o 
   6   1  38      219.73      399.85    161.82 o 
  -6   2  38       33.90       58.01     84.17 o 
  -5   2  38      383.32      441.80    120.14 o 
  -4   2  38        2.38     -114.89    135.58 o 
  -3   2  38      391.92      438.33     92.71 o 
  -2   2  38      235.92      339.41    164.64 o 
  -1   2  38        9.49       34.15     73.57 o 
   0   2  38       96.43      279.52    109.78 o 
   1   2  38      145.33      229.59     64.72 o 
   2   2  38        0.59       17.53     78.48 o 
   3   2  38      293.17      395.42     82.75 o 
   4   2  38       26.73      117.68    194.92 o 
   5   2  38       37.21       45.23    135.90 o 
   6   2  38        7.40       19.97    156.12 o 
  -6   3  38        0.07       97.84     95.25 o 
  -5   3  38        3.38      -94.07    114.69 o 
  -4   3  38       21.01       83.32     74.55 o 
  -3   3  38        0.32       31.86     67.35 o 
  -2   3  38        3.57       36.88     79.69 o 
  -1   3  38       84.75       75.81     77.57 o 
   0   3  38        0.27        1.08    147.96 o 
   1   3  38       35.90      133.14     83.18 o 
   2   3  38        0.32       51.18     82.71 o 
   3   3  38       13.76       20.55     77.21 o 
   4   3  38       32.56      121.47     91.23 o 
   5   3  38       24.64        3.23    145.20 o 
  -5   4  38       21.29        8.22     82.44 o 
  -4   4  38        0.21      -21.14     77.39 o 
  -3   4  38       66.97       38.05     74.78 o 
  -2   4  38      196.68      175.30     75.23 o 
  -1   4  38        4.64       14.92     66.99 o 
   0   4  38       27.44      -54.30     81.29 o 
   1   4  38      599.78      378.33    100.65 o 
   2   4  38        4.54       44.55     81.48 o 
   3   4  38      128.22      136.04    119.25 o 
   4   4  38        6.39      -89.21     90.42 o 
   5   4  38      144.54      160.09    114.80 o 
  -4   5  38        1.13       87.33     86.46 o 
  -3   5  38      232.78      242.83     91.21 o 
  -2   5  38      172.94      203.79     78.57 o 
  -1   5  38        9.47       66.09     68.01 o 
   0   5  38      212.25      240.75     73.77 o 
   1   5  38       57.03       21.89     87.42 o 
   2   5  38      111.69       62.29     91.41 o 
   3   5  38       54.41       53.52     91.79 o 
   4   5  38       60.28      166.76    120.78 o 
  -3   6  38       20.55      127.13    114.12 o 
  -2   6  38       93.01      142.10    110.86 o 
  -1   6  38       22.61        2.33     97.72 o 
   0   6  38        4.07      -46.89     69.87 o 
   1   6  38       29.51      108.62     76.11 o 
   2   6  38       53.53      169.38    100.84 o 
  -5   0  39       69.38      -17.10    171.04 o 
  -3   0  39      185.52      342.38    118.98 o 
  -1   0  39      511.88      471.48    121.21 o 
   1   0  39      182.45      285.80     92.00 o 
   3   0  39     1155.49     1227.31    203.85 o 
   5   0  39      162.58      -28.29    172.57 o 
  -6   1  39        0.75        4.28    140.79 o 
  -5   1  39       11.19      -15.94     98.06 o 
  -4   1  39       73.06      126.43     80.26 o 
  -3   1  39       26.70      110.58     75.01 o 
  -2   1  39      189.30      235.04     94.18 o 
  -1   1  39      345.85      483.42     89.59 o 
   0   1  39      241.47      193.59     61.80 o 
   1   1  39       65.80       79.55     61.92 o 
   2   1  39       23.50      125.44     74.15 o 
   3   1  39      183.96      181.04    135.04 o 
   4   1  39       48.56       59.00    117.27 o 
   5   1  39       10.79       89.79    138.87 o 
   6   1  39       38.11      127.72    156.83 o 
  -6   2  39       53.63      120.24    104.92 o 
  -5   2  39      187.58      187.64    114.89 o 
  -4   2  39       53.57     -149.49     99.66 o 
  -3   2  39       23.27      -81.25     85.90 o 
  -2   2  39      129.39      213.35     81.97 o 
  -1   2  39       90.31      123.07     79.42 o 
   0   2  39       17.21       93.47     60.77 o 
   1   2  39       36.92       -4.91     61.41 o 
   2   2  39      281.89      206.13     79.69 o 
   3   2  39       90.55      132.19     76.81 o 
   4   2  39       77.69      106.06    122.15 o 
   5   2  39      353.40      327.70    149.62 o 
  -5   3  39        9.77        2.31     80.31 o 
  -4   3  39      220.26      250.65     83.20 o 
  -3   3  39       58.32       -3.42     96.30 o 
  -2   3  39      214.80      243.17     91.25 o 
  -1   3  39       48.48       52.16    100.93 o 
   0   3  39      376.00      480.40     85.93 o 
   1   3  39        6.07      -54.26     82.09 o 
   2   3  39      159.78      211.62     89.28 o 
   3   3  39        2.64      101.70     85.51 o 
   4   3  39      278.74      487.39    100.35 o 
   5   3  39        8.68       16.04    151.04 o 
  -5   4  39        0.82       57.27     86.35 o 
  -4   4  39       15.65       27.27     75.86 o 
  -3   4  39       41.55      -10.34     75.36 o 
  -2   4  39       22.49       14.19     65.40 o 
  -1   4  39       36.61        8.13     83.96 o 
   0   4  39       52.66       30.58     85.92 o 
   1   4  39        1.80       -0.22     88.50 o 
   2   4  39      140.53      323.86    152.48 o 
   3   4  39       32.84        5.22     87.29 o 
   4   4  39       63.95      208.43    137.54 o 
  -4   5  39      197.74      366.00     98.88 o 
  -3   5  39       51.40       48.54     82.86 o 
  -2   5  39        4.20       29.83     80.15 o 
  -1   5  39      224.05      164.87     74.49 o 
   0   5  39      415.54      598.83    111.95 o 
   1   5  39       87.09      -23.55     91.46 o 
   2   5  39      148.02      181.13    100.98 o 
   3   5  39       62.61      111.40     96.73 o 
  -2   6  39        7.65       24.51    104.60 o 
  -1   6  39      104.80       54.06    104.18 o 
   0   6  39        8.48      -33.38     74.45 o 
   1   6  39      141.06      117.28    101.03 o 
  -6   0  40        1.12      245.48    233.75 o 
  -4   0  40       91.39      113.08    119.83 o 
  -2   0  40      691.86      606.03    144.28 o 
   0   0  40      428.97      501.00     98.44 o 
   2   0  40       78.80      169.43     94.83 o 
   4   0  40       53.86      101.12    171.42 o 
  -6   1  40      116.23       83.83    147.06 o 
  -5   1  40        2.82      -16.75    100.47 o 
  -4   1  40        7.80      -39.42     77.44 o 
  -3   1  40       24.68      135.43     78.17 o 
  -2   1  40        0.42     -104.45     72.86 o 
  -1   1  40      187.39      273.71    109.05 o 
   0   1  40       90.50      118.82     62.43 o 
   1   1  40       87.65      177.09    123.93 o 
   2   1  40      252.38      258.82     96.86 o 
   3   1  40      252.86      274.28     87.68 o 
   4   1  40       37.32      131.91    126.72 o 
   5   1  40       11.38       -8.48    139.70 o 
  -5   2  40        9.97       92.02    118.89 o 
  -4   2  40       54.78       77.58    102.54 o 
  -3   2  40       46.70       24.28     85.58 o 
  -2   2  40      154.22      254.88     89.11 o 
  -1   2  40      500.81      613.83    101.71 o 
   0   2  40      225.91      288.79     71.79 o 
   1   2  40        2.59        5.57     64.87 o 
   2   2  40      134.08       62.28     79.42 o 
   3   2  40        6.16      104.65     78.08 o 
   4   2  40      467.00      813.61    305.70 o 
   5   2  40       16.05      101.17    142.27 o 
  -5   3  40      328.05      346.98     97.58 o 
  -4   3  40       25.58      179.76    107.73 o 
  -3   3  40      523.39      537.15    116.43 o 
  -2   3  40      145.28      137.30     91.97 o 
  -1   3  40      191.66      246.39     92.49 o 
   0   3  40        1.12      115.63     72.79 o 
   1   3  40      370.03      593.71     95.35 o 
   2   3  40        3.86       42.94     81.41 o 
   3   3  40      223.96      330.44     95.30 o 
   4   3  40        7.97      125.33     93.02 o 
  -4   4  40        0.47       29.56     83.89 o 
  -3   4  40      155.27      126.91     80.17 o 
  -2   4  40       54.70       30.73     86.44 o 
  -1   4  40      128.93       15.48     86.19 o 
   0   4  40       10.73     -105.95    114.42 o 
   1   4  40       33.09       72.42    124.39 o 
   2   4  40       84.18       88.59     95.21 o 
   3   4  40       49.59      171.11     95.19 o 
   4   4  40       49.26       12.78    102.06 o 
  -3   5  40       58.02      120.11     84.48 o 
  -2   5  40       29.96       -4.25     79.28 o 
  -1   5  40       68.22       14.41    100.35 o 
   0   5  40        0.75      221.87    103.10 o 
   1   5  40      283.69      244.89    106.08 o 
   2   5  40        7.17       29.41     93.03 o 
   3   5  40      208.93      268.98    107.79 o 
   0   6  40       57.08       79.58     91.40 o 
  -5   0  41       16.88       67.92    121.05 o 
  -3   0  41       25.21      234.75    116.45 o 
  -1   0  41      330.64      427.09    132.09 o 
   1   0  41       25.33       -4.60     88.16 o 
   3   0  41      170.77       -4.91    169.81 o 
   5   0  41       23.76       13.49    197.49 o 
  -5   1  41       42.30        6.00    100.17 o 
  -4   1  41        5.45       61.57     84.83 o 
  -3   1  41       66.86      130.86    163.68 o 
  -2   1  41        0.06      -32.31     78.50 o 
  -1   1  41      309.97      389.36     96.41 o 
   0   1  41        0.27       27.11     62.80 o 
   1   1  41       70.21       22.65     65.70 o 
   2   1  41      137.09      159.43     78.21 o 
   3   1  41      417.97      568.54    136.19 o 
   4   1  41       33.69       88.98    127.31 o 
   5   1  41      157.59      279.86    165.91 o 
  -5   2  41       34.76      -21.20    115.00 o 
  -4   2  41      351.88      460.49    148.57 o 
  -3   2  41      116.43      -11.61     78.30 o 
  -2   2  41      171.30      273.85     90.74 o 
  -1   2  41       24.06      102.30     78.84 o 
   0   2  41      249.43      433.95     75.75 o 
   1   2  41        1.77       33.13     76.97 o 
   2   2  41      180.61      260.40     85.95 o 
   3   2  41        4.07       33.36     89.38 o 
   4   2  41      329.24      513.05    152.59 o 
   5   2  41        0.16      195.84    165.86 o 
  -4   3  41       42.89      205.84    113.79 o 
  -3   3  41      116.35      182.91     92.99 o 
  -2   3  41      173.02      214.68     96.14 o 
  -1   3  41       72.91       43.73     93.30 o 
   0   3  41      160.97      209.89     74.85 o 
   1   3  41       18.79       88.02     83.41 o 
   2   3  41       62.05       45.60     86.36 o 
   3   3  41       20.12       60.96     87.02 o 
   4   3  41      137.86       36.06    101.92 o 
  -4   4  41      136.22       85.45     85.23 o 
  -3   4  41       75.95      187.88    126.43 o 
  -2   4  41      296.12      620.36    116.20 o 
  -1   4  41        6.45      -26.50     91.06 o 
   0   4  41      571.34      639.30    141.83 o 
   1   4  41       33.17      177.75     94.71 o 
   2   4  41       99.00      230.23    244.44 o 
   3   4  41       77.48      136.85     99.10 o 
  -2   5  41        0.98       21.82    115.31 o 
  -1   5  41       20.71       46.38    115.07 o 
   0   5  41        0.91      -15.10    108.33 o 
   1   5  41       80.50       93.48    108.08 o 
   2   5  41       42.05       12.02     92.94 o 
  -4   0  42       26.71      157.39    132.55 o 
  -2   0  42       25.48       85.02    130.25 o 
   0   0  42       17.77       32.35    115.61 o 
   2   0  42      204.64      184.84     99.51 o 
   4   0  42       34.78     -111.62    179.32 o 
  -5   1  42        2.68      -74.06    127.03 o 
  -4   1  42      244.89      328.36     97.59 o 
  -3   1  42       24.91      150.72     86.50 o 
  -2   1  42      373.73      260.16     89.47 o 
  -1   1  42       45.30       -9.32     80.24 o 
   0   1  42      479.79      460.90     95.60 o 
   1   1  42       18.41       20.08     64.55 o 
   2   1  42      401.96      568.69    100.25 o 
   3   1  42        4.41      128.90    117.17 o 
   4   1  42      190.13      171.95    144.42 o 
  -5   2  42      165.81       96.92    122.24 o 
  -4   2  42        1.04       32.93    101.87 o 
  -3   2  42      246.14      129.42     89.39 o 
  -2   2  42       52.59       26.52     79.84 o 
  -1   2  42      380.19      339.93     96.15 o 
   0   2  42       12.10      -10.68     87.92 o 
   1   2  42      141.59      135.73    124.00 o 
   2   2  42      187.78      322.34     94.81 o 
   3   2  42      175.20      193.62     93.98 o 
   4   2  42       33.56      146.13    266.22 o 
  -4   3  42        1.83      -31.94    110.82 o 
  -3   3  42       50.51       -3.61     87.16 o 
  -2   3  42        7.80        1.37     86.21 o 
  -1   3  42      110.24      145.02     95.55 o 
   0   3  42       67.49      175.23     98.42 o 
   1   3  42       62.18      -19.64     79.15 o 
   2   3  42        2.39      -62.12     78.40 o 
   3   3  42       12.18       75.59    152.06 o 
   4   3  42        2.34      -16.05    100.83 o 
  -3   4  42      394.65      330.58    130.64 o 
  -2   4  42       12.05       -7.83     90.09 o 
  -1   4  42      271.43      389.05    168.09 o 
   0   4  42       33.46       76.66    114.31 o 
   1   4  42      355.13      482.68    144.66 o 
   2   4  42       11.29      126.30    101.12 o 
   3   4  42       63.81      212.94    111.31 o 
  -1   5  42        5.80      -50.44    115.23 o 
   0   5  42       41.72       97.75    133.47 o 
   1   5  42       56.23      743.41    799.26 o 
  -3   0  43      128.10      175.48    134.09 o 
  -1   0  43     1731.10     1660.69    193.73 o 
   1   0  43      440.07      408.16    107.33 o 
   3   0  43      250.45      176.79    193.58 o 
  -4   1  43      155.26      149.66    102.86 o 
  -3   1  43       63.63       15.21    100.35 o 
  -2   1  43       41.13       67.89     92.38 o 
  -1   1  43      157.30       58.88     82.03 o 
   0   1  43        4.20      -25.32     79.76 o 
   1   1  43       11.88      -19.73     69.57 o 
   2   1  43       12.55       -1.82     86.37 o 
   3   1  43      100.34      123.52    131.66 o 
   4   1  43      110.67      -46.03    146.34 o 
  -4   2  43      101.60       94.66    107.91 o 
  -3   2  43       85.00       -4.42    123.39 o 
  -2   2  43       26.22       31.06     86.75 o 
  -1   2  43      197.57      249.48     98.99 o 
   0   2  43        0.49       19.19     86.04 o 
   1   2  43      199.99      276.20     89.90 o 
   2   2  43      125.28       69.25     92.56 o 
   3   2  43      224.53      280.30    101.42 o 
   4   2  43       21.43       89.65    150.90 o 
  -3   3  43        1.30       11.72     92.55 o 
  -2   3  43      321.59      259.22    191.62 o 
  -1   3  43        9.03     -125.65     83.77 o 
   0   3  43      468.32      787.65    157.85 o 
   1   3  43       25.63      -14.25     88.86 o 
   2   3  43      164.96      151.10     89.92 o 
   3   3  43       22.49      -88.66    170.16 o 
  -2   4  43       41.99      119.27    102.44 o 
  -1   4  43        2.31     -132.64     96.06 o 
   0   4  43       62.34       67.62    120.52 o 
   1   4  43        1.84       22.19     97.12 o 
   2   4  43        6.06       42.40    121.74 o 
  -4   0  44      265.07      288.26    153.17 o 
  -2   0  44      519.47      650.72    150.57 o 
   0   0  44      411.10      340.92    143.36 o 
   2   0  44      441.31      866.84    206.61 o 
   4   0  44      267.97      526.45    228.46 o 
  -4   1  44       15.91      122.82    174.37 o 
  -3   1  44      131.80      251.72     94.34 o 
  -2   1  44      142.41      163.75    132.09 o 
  -1   1  44      168.95       89.95    137.11 o 
   0   1  44      100.09       80.73     91.64 o 
   1   1  44       75.10      164.31     76.81 o 
   2   1  44      146.74      -60.72     91.77 o 
   3   1  44       47.11      132.57    142.36 o 
  -4   2  44      153.09       83.52     95.91 o 
  -3   2  44        7.98      -37.85     84.11 o 
  -2   2  44       86.11       36.07     89.72 o 
  -1   2  44        3.78      -51.88     78.71 o 
   0   2  44       53.25       46.61     89.50 o 
   1   2  44        3.27      128.17     88.77 o 
   2   2  44      205.39      318.72     99.40 o 
   3   2  44       20.58        4.49    102.93 o 
  -3   3  44      145.43      168.15    101.92 o 
  -2   3  44       34.61      -50.17     83.26 o 
  -1   3  44      167.25       63.49     97.49 o 
   0   3  44       51.45      104.72    124.50 o 
   1   3  44      145.37       83.15     94.74 o 
   2   3  44       15.95       46.82     96.12 o 
  -1   4  44       40.58      112.62    139.68 o 
   0   4  44        0.36     -120.67    111.62 o 
   1   4  44       19.37       20.32    102.34 o 
  -3   0  45       41.79      174.79    135.62 o 
  -1   0  45      295.63      229.46    131.86 o 
   1   0  45       36.36      -10.96    105.87 o 
   3   0  45       29.74       22.85    220.95 o 
  -3   1  45      273.64      191.35     98.34 o 
  -2   1  45       23.18       99.00     88.61 o 
  -1   1  45      444.27      430.43    104.46 o 
   0   1  45        1.02       -6.47     94.52 o 
   1   1  45      457.71      389.79     87.93 o 
   2   1  45       80.19      221.30     95.61 o 
   3   1  45      271.24      181.08    146.64 o 
  -3   2  45       25.26      -68.79     89.95 o 
  -2   2  45      137.52      105.27    116.11 o 
  -1   2  45       29.00       15.78     91.73 o 
   0   2  45      218.92      191.46    190.39 o 
   1   2  45        6.17      169.65     86.42 o 
   2   2  45       70.28       43.07     96.01 o 
  -2   3  45       20.84       11.00    106.19 o 
  -1   3  45        4.36      -52.77     92.85 o 
   0   3  45       10.23     -135.16    119.52 o 
   1   3  45       63.16       65.04     98.61 o 
   2   3  45        1.53      -44.96    131.90 o 
  -2   0  46        1.72      -78.66    125.58 o 
   0   0  46      376.34      336.25    147.96 o 
   2   0  46       64.29     -198.18    202.39 o 
  -3   1  46      173.35      178.09     96.21 o 
  -2   1  46      246.89      204.58     94.63 o 
  -1   1  46        4.07       63.15    108.29 o 
   0   1  46      263.15      300.63    108.12 o 
   1   1  46        0.06       83.03     96.49 o 
   2   1  46      176.95      268.52    112.09 o 
  -2   2  46       79.38       18.37     87.82 o 
  -1   2  46      130.12      186.48     94.13 o 
   0   2  46        1.37        4.87     90.42 o 
   1   2  46      155.09      262.60    104.20 o 
   2   2  46       68.22       67.22     99.59 o 
  -1   3  46       41.42      -28.99     93.93 o 
   0   3  46       31.27      -94.68    111.55 o 
  -1   0  47      332.90      185.76    135.93 o 
   1   0  47       63.72     -112.08    119.14 o 
  -2   1  47       39.71      104.40     94.11 o 
  -1   1  47       34.33      -59.63     83.69 o 
   0   1  47       86.94       97.27     93.13 o 
   1   1  47       85.41        5.90    148.34 o 
  -1   2  47       29.77       40.65     91.39 o 
   0   2  47        0.09      -41.25    125.58 o 
                                                 
